# Supplementary material for: Tonic type I interferon signaling optimizes the antiviral function of plasmacytoid dendritic cells
Source: Nat Immunol. 2025 Oct 14;26(11):1946–61. doi: 10.1038/s41590-025-02279-4 (PMC12662804; doi:10.1038/s41590-025-02279-4)
Supplement: Supplementary file 2 — Marker genes of cell clusters in the single-nucleus RNA-seq of mouse pDCs. [file 41590_2025_2279_MOESM2_ESM.xls]

## Sheet: Mt-Markers
Gene	Cluster	p_val	avg_log2FC	pct.1	pct.2	p_val_adj	avg_expression	avg_expression_1Mt	avg_expression_2Mt	avg_expression_3Mt	avg_expression_4Mt
Inpp4b	1Mt	6.15936e-96	0.577609	0.903	0.743	9.02839e-92	4.16686	4.16686	2.62424	2.30563	2.23009
Mbnl1	1Mt	2.64639e-71	0.274583	1	1	3.87908e-67	20.4385	20.4385	17.4716	17.0134	18.3982
Serinc5	1Mt	1.89335e-57	0.395958	0.592	0.387	2.77527e-53	1.11731	1.11731	0.658508	0.461126	0.300885
Ripor2	1Mt	2.82547e-47	0.329706	0.929	0.853	4.14157e-43	3.69989	3.69989	3.00633	1.92225	2.11947
Zdhhc14	1Mt	5.03009e-46	0.351339	0.897	0.82	7.3731e-42	3.27563	3.27563	2.54189	2.1555	1.62832
Runx2	1Mt	6.12946e-43	0.265166	1	0.999	8.98457e-39	16.2267	16.2267	13.949	13.3485	14.9425
Ncald	1Mt	4.33701e-34	0.344689	0.756	0.629	6.35719e-30	2.39636	2.39636	1.80104	2.05362	0.345133
Plxdc2	1Mt	5.302e-33	0.351902	0.475	0.321	7.77167e-29	1.05638	1.05638	0.599482	0.469169	1.26991
Mef2a	1Mt	5.20299e-31	0.263511	0.903	0.851	7.62654e-27	3.17995	3.17995	2.6755	2.29223	2.09292
Nrg2	1Mt	3.414e-27	0.285153	0.509	0.372	5.00424e-23	1.00228	1.00228	0.67636	0.69437	0.433628
Gria3	1Mt	6.60515e-26	0.314509	0.795	0.697	9.68183e-22	3.12472	3.12472	2.3245	1.58981	4.86726
Ppm1e	1Mt	7.25937e-26	0.281644	0.828	0.74	1.06408e-21	3.09339	3.09339	2.36165	2.91153	2.93805
Cd74	2Mt	2.13855e-232	0.622315	0.997	0.949	3.13469e-228	9.82954	5.56435	9.82954	9.01609	4.06195
H2-Ab1	2Mt	2.09824e-231	0.749885	0.963	0.784	3.0756e-227	5.09387	2.31948	5.09387	4.60054	1.45575
H2-Aa	2Mt	3.0679e-230	0.708368	0.976	0.834	4.49693e-226	5.72589	2.8303	5.72589	5.02145	1.69469
H2-Eb1	2Mt	7.31753e-188	0.691452	0.91	0.669	1.0726e-183	3.3006	1.52221	3.3006	2.79893	0.738938
Gpm6b	2Mt	1.23357e-146	0.815598	0.578	0.255	1.80816e-142	1.70602	0.448747	1.70602	1.08043	0.172566
Ly6d	2Mt	3.03281e-111	0.532493	0.96	0.862	4.44549e-107	5.22113	3.09852	5.22113	4.83646	2.06637
mt-Cytb	2Mt	3.60364e-106	0.289775	0.999	0.999	5.28221e-102	23.3222	18.3263	23.3222	22.1823	12.9381
Gm30211	2Mt	2.09191e-98	0.574508	0.551	0.277	3.06633e-94	1.51713	0.449886	1.51713	2.14745	0.0752212
H2-Q6	2Mt	6.08134e-81	0.393584	0.695	0.448	8.91403e-77	1.38641	0.716401	1.38641	1.68097	0.20354
mt-Nd1	2Mt	1.15838e-78	0.259643	0.999	0.999	1.69795e-74	20.3455	16.3901	20.3455	19.7265	11.4646
H2-Q7	2Mt	1.48052e-71	0.352457	0.899	0.746	2.17014e-67	2.7207	1.78303	2.7207	2.81501	0.942478
H2-K1	2Mt	6.81641e-69	0.302294	0.991	0.965	9.99149e-65	5.84653	4.23405	5.84653	6.18231	3.30973
mt-Nd3	2Mt	7.26991e-67	0.315833	0.986	0.955	1.06562e-62	5.37777	4.01196	5.37777	5.12064	2.32743
Ciita	2Mt	1.56689e-53	0.312442	0.381	0.2	2.29674e-49	0.567809	0.262528	0.567809	0.308311	0.172566
Ly6a	2Mt	5.98903e-48	0.307921	0.708	0.535	8.77873e-44	1.70055	0.867312	1.70055	2.82306	0.862832
Dennd4a	2Mt	2.07344e-45	0.394365	0.435	0.262	3.03925e-41	0.924273	0.353075	0.924273	0.713137	0.80531
Cd4	2Mt	1.4021e-41	0.310561	0.576	0.402	2.0552e-37	1.1218	0.680524	1.1218	1.12332	0.20354
Cd8b1	2Mt	1.43522e-41	0.33985	0.399	0.239	2.10374e-37	0.779153	0.299544	0.779153	0.871314	0.371681
Zc3h12c	2Mt	7.97711e-39	0.377091	0.919	0.851	1.16928e-34	4.93521	3.26651	4.93521	5.94638	1.35398
Klk1	2Mt	6.80328e-28	0.2781	0.68	0.557	9.97225e-24	1.71235	1.22551	1.71235	1.80161	0.340708
Cd44	2Mt	2.39313e-26	0.291127	0.828	0.729	3.50786e-22	2.58768	1.87016	2.58768	2.3807	1.24336
Iglc2	2Mt	6.87142e-26	0.323482	0.242	0.134	1.00721e-21	0.463	0.169134	0.463	0.343164	0.10177
Agbl1	2Mt	2.78548e-22	0.602387	0.309	0.216	4.08295e-18	1.32134	0.458428	1.32134	1.08847	0.123894
Samsn1	2Mt	1.12309e-20	0.25451	0.657	0.565	1.64622e-16	1.50907	1.08656	1.50907	1.20912	0.902655
Immp2l	2Mt	2.58155e-17	0.284362	0.662	0.57	3.78403e-13	2.6349	1.94419	2.6349	2.2118	1.59292
Slfn5	3Mt	0	1.84867	0.737	0.061	0	3.04558	0.0740319	0.049237	3.04558	0.668142
Iigp1	3Mt	0	1.77629	0.686	0.058	0	2.81233	0.0689066	0.0901238	2.81233	0.0265487
Ifi204	3Mt	0	1.00909	0.442	0.014	0	1.10724	0.011959	0.0143968	1.10724	0.0530973
Ifit2	3Mt	0	0.935625	0.421	0.016	0	0.970509	0.023918	0.0143968	0.970509	0.0176991
Ifi211	3Mt	0	0.650487	0.327	0.003	0	0.605898	0.0022779	0.00259142	0.605898	0.00884956
Ifi44	3Mt	3.37345e-307	1.56519	0.783	0.11	4.94481e-303	2.46649	0.169134	0.138209	2.46649	0.119469
Ifi213	3Mt	3.17972e-306	0.952708	0.448	0.021	4.66084e-302	1.04826	0.0267654	0.0259142	1.04826	0.0486726
Rsad2	3Mt	2.133e-278	0.617666	0.3	0.006	3.12655e-274	0.58445	0.00740319	0.00518284	0.58445	0.0176991
Usp18	3Mt	7.76486e-273	1.45442	0.708	0.097	1.13817e-268	2.10456	0.124146	0.109991	2.10456	0.0884956
Oasl2	3Mt	6.63429e-269	1.13891	0.611	0.066	9.72454e-265	1.41287	0.0791572	0.0777426	1.41287	0.119469
Isg15	3Mt	6.37998e-261	0.711718	0.418	0.024	9.35178e-257	0.689008	0.0250569	0.0259142	0.689008	0.0265487
Ifi207	3Mt	7.30391e-229	1.58841	0.799	0.17	1.07061e-224	2.80161	0.23918	0.214512	2.80161	0.650442
Parp14	3Mt	3.27295e-195	1.62641	0.828	0.233	4.79749e-191	3.17694	0.288155	0.32911	3.17694	0.345133
Rnf213	3Mt	8.55639e-194	1.55167	0.866	0.278	1.2542e-189	3.2252	0.379271	0.391304	3.2252	0.544248
Ifih1	3Mt	4.2205e-189	1.12526	0.507	0.065	6.1864e-185	1.41287	0.0615034	0.0886841	1.41287	0.137168
Ifi203	3Mt	3.74474e-178	1.97309	0.968	0.544	5.48904e-174	7.00536	1.02961	0.941261	7.00536	1.90265
Ddx60	3Mt	5.14813e-175	0.702209	0.324	0.023	7.54613e-171	0.710456	0.022779	0.0293694	0.710456	0.0265487
A330040F15Rik	3Mt	7.6971e-175	0.589814	0.252	0.011	1.12824e-170	0.55496	0.0113895	0.013533	0.55496	0.0353982
Gbp6	3Mt	5.96341e-174	0.739724	0.41	0.043	8.74116e-170	0.772118	0.0654897	0.0443421	0.772118	0.0265487
Phf11a	3Mt	2.35262e-158	0.397009	0.244	0.012	3.44847e-154	0.343164	0.0159453	0.0123812	0.343164	0.0309735
Mndal	3Mt	9.7442e-155	1.68385	0.981	0.741	1.4283e-150	7.98928	1.83257	1.66628	7.98928	2.54425
Eif2ak2	3Mt	2.88381e-150	0.902041	0.609	0.125	4.22709e-146	1.20375	0.17369	0.147711	1.20375	0.252212
Ifit1	3Mt	5.25004e-150	0.279555	0.155	0.002	7.69551e-146	0.230563	0.00341686	0.00259142	0.230563	0.00442478
Parp12	3Mt	7.37695e-149	0.303924	0.177	0.005	1.08131e-144	0.243968	0.00512528	0.0040311	0.243968	0.0265487
Trim30a	3Mt	2.8294e-146	1.25705	0.995	0.827	4.14734e-142	7.06166	2.35194	2.28362	7.06166	2.68584
Ifi209	3Mt	5.73937e-141	1.11995	0.718	0.209	8.41276e-137	1.79625	0.285877	0.254823	1.79625	0.40708
Herc6	3Mt	1.1567e-140	1.44132	0.761	0.252	1.6955e-136	2.81233	0.371868	0.341492	2.81233	0.40708
Gm4951	3Mt	4.05579e-136	0.285898	0.121	0.001	5.94498e-132	0.22252	0	0.000863807	0.22252	0
Stat1	3Mt	7.41067e-133	1.29621	0.92	0.502	1.08626e-128	3.76408	0.894077	0.887705	3.76408	0.995575
Parp11	3Mt	1.5325e-131	1.0841	0.673	0.189	2.24634e-127	1.69437	0.221526	0.252807	1.69437	0.20354
Tgtp2	3Mt	6.47104e-129	0.315351	0.209	0.011	9.48525e-125	0.262735	0.00911162	0.0123812	0.262735	0.0442478
Gm4070	3Mt	1.83214e-128	0.452399	0.316	0.033	2.68555e-124	0.420912	0.0335991	0.0348402	0.420912	0.0929204
Trim30d	3Mt	2.4773e-128	1.1432	0.917	0.455	3.63122e-124	2.96515	0.764806	0.741434	2.96515	0.902655
Kdr	3Mt	1.49579e-124	0.982543	0.598	0.142	2.19253e-120	1.46381	0.103075	0.270659	1.46381	0.207965
Oasl1	3Mt	2.16223e-123	0.448283	0.3	0.031	3.1694e-119	0.41555	0.0273349	0.0380075	0.41555	0.0265487
Carmil1	3Mt	7.94442e-120	1.39564	0.968	0.837	1.16449e-115	7.73995	2.38269	2.18514	7.73995	2.27876
Usp25	3Mt	5.17026e-116	1.27795	0.882	0.483	7.57857e-112	3.41287	0.813781	0.770227	3.41287	0.973451
Phf11b	3Mt	2.64862e-115	0.50702	0.402	0.064	3.88234e-111	0.538874	0.0671982	0.0691045	0.538874	0.110619
B430306N03Rik	3Mt	1.67112e-112	0.416747	0.306	0.036	2.44953e-108	0.391421	0.046697	0.031385	0.391421	0.079646
Sp100	3Mt	2.01891e-111	1.10846	0.917	0.541	2.95932e-107	3.37802	1.07631	0.903254	3.37802	1.39381
Irf7	3Mt	6.49116e-110	0.868623	0.654	0.202	9.51474e-106	1.30563	0.263667	0.233228	1.30563	0.336283
Parp9	3Mt	1.2196e-108	0.965384	0.676	0.225	1.78769e-104	1.6059	0.254556	0.325943	1.6059	0.367257
A930037H05Rik	3Mt	4.17812e-107	0.524847	0.357	0.054	6.12429e-103	0.538874	0.0626424	0.0665131	0.538874	0.0619469
Ddx58	3Mt	6.26038e-107	0.251535	0.137	0.004	9.17647e-103	0.206434	0.00569476	0.00374316	0.206434	0.00442478
Gvin1	3Mt	3.64154e-106	0.51488	0.386	0.065	5.33777e-102	0.536193	0.0677677	0.0691045	0.536193	0.115044
Pkib	3Mt	7.32848e-106	1.37897	0.871	0.474	1.07421e-101	4.07775	0.998292	0.866974	4.07775	1.26991
Tnfsf10	3Mt	2.31363e-102	0.275123	0.172	0.01	3.39131e-98	0.219839	0.01082	0.0109415	0.219839	0.0132743
Casp4	3Mt	2.20137e-101	0.578002	0.314	0.044	3.22678e-97	0.587131	0.0392938	0.0604665	0.587131	0.0530973
Samhd1	3Mt	4.83397e-100	1.141	0.818	0.389	7.08564e-96	2.61126	0.642369	0.538727	2.61126	0.99115
Zup1	3Mt	1.25844e-90	1.0445	0.85	0.497	1.84462e-86	2.8874	0.81492	0.805068	2.8874	0.99115
Xaf1	3Mt	1.3502e-90	0.383283	0.292	0.042	1.97913e-86	0.364611	0.0455581	0.0411748	0.364611	0.10177
Nt5c3	3Mt	4.91069e-90	0.678504	0.499	0.128	7.19809e-86	0.876676	0.172551	0.150014	0.876676	0.212389
Helz2	3Mt	5.60033e-89	0.502553	0.408	0.085	8.20897e-85	0.563003	0.0916856	0.0881083	0.563003	0.137168
Atp10a	3Mt	1.99969e-88	0.391257	0.231	0.026	2.93114e-84	0.364611	0.0364465	0.0227469	0.364611	0.10177
Trafd1	3Mt	4.94188e-88	0.561712	0.397	0.083	7.24381e-84	0.61126	0.0848519	0.0898359	0.61126	0.115044
Setdb2	3Mt	6.33017e-87	0.821623	0.512	0.144	9.27877e-83	1.13137	0.172551	0.190901	1.13137	0.261062
Abtb2	3Mt	9.9781e-87	0.930471	0.493	0.135	1.46259e-82	1.32976	0.222096	0.173625	1.32976	0.292035
Ifitm3	3Mt	3.22806e-85	0.299827	0.19	0.017	4.73169e-81	0.257373	0.0113895	0.0123812	0.257373	0.181416
Frmd4a	3Mt	9.59846e-84	0.92836	0.815	0.445	1.40694e-79	2.33512	0.6959	0.653038	2.33512	1.59735
Samd9l	3Mt	1.31111e-83	0.772888	0.611	0.212	1.92182e-79	1.22252	0.344533	0.225166	1.22252	0.438053
Bbx	3Mt	1.39762e-82	1.48162	0.812	0.479	2.04864e-78	4.31099	0.854784	0.868126	4.31099	0.911504
Nampt	3Mt	2.70036e-82	0.728751	0.598	0.2	3.95818e-78	1.11796	0.245444	0.253959	1.11796	0.367257
Dtx3l	3Mt	2.04477e-81	0.642767	0.571	0.184	2.99722e-77	0.9437	0.203872	0.227181	0.9437	0.20354
Stat2	3Mt	1.03325e-80	0.910991	0.842	0.463	1.51453e-76	2.36193	0.742027	0.735963	2.36193	0.606195
Slfn8	3Mt	4.92835e-78	0.787177	0.678	0.275	7.22397e-74	1.41555	0.374715	0.35704	1.41555	0.411504
A530064D06Rik	3Mt	7.24656e-75	0.295122	0.212	0.026	1.0622e-70	0.260054	0.0330296	0.022459	0.260054	0.0530973
Pml	3Mt	7.27976e-75	0.847165	0.834	0.471	1.06707e-70	2.23592	0.818337	0.742298	2.23592	0.982301
Igtp	3Mt	2.22835e-73	0.257749	0.201	0.023	3.26632e-69	0.246649	0.0216401	0.026778	0.246649	0.0221239
Apod	3Mt	6.35836e-73	0.300214	0.131	0.009	9.32008e-69	0.243968	0.00455581	0.00575871	0.243968	0.119469
Sgcb	3Mt	1.083e-71	0.444308	0.378	0.088	1.58746e-67	0.506702	0.0905467	0.0961705	0.506702	0.146018
B4galt5	3Mt	1.94328e-68	0.679424	0.595	0.225	2.84846e-64	1.10456	0.298975	0.284768	1.10456	0.376106
Ppm1k	3Mt	3.89439e-68	0.551194	0.429	0.119	5.70839e-64	0.69437	0.150911	0.136769	0.69437	0.110619
Gm44148	3Mt	2.57131e-65	0.586169	0.381	0.098	3.76902e-61	0.702413	0.116173	0.1241	0.702413	0.141593
Tor3a	3Mt	4.38468e-64	0.450958	0.399	0.106	6.42707e-60	0.546917	0.113326	0.125252	0.546917	0.154867
Map3k8	3Mt	8.17456e-64	0.573058	0.485	0.156	1.19823e-59	0.796247	0.176538	0.199827	0.796247	0.314159
Ifi47	3Mt	1.12744e-63	0.502433	0.408	0.113	1.65259e-59	0.61126	0.129271	0.122373	0.61126	0.132743
Cited2	3Mt	9.58429e-62	0.364695	0.228	0.037	1.40486e-57	0.351206	0.0461276	0.0359919	0.351206	0.0707965
Abca17	3Mt	3.03446e-61	0.335144	0.22	0.035	4.44792e-57	0.324397	0.0484055	0.0371437	0.324397	0.0221239
Mllt3	3Mt	3.95815e-61	0.596498	0.276	0.056	5.80186e-57	0.670241	0.0985194	0.0739994	0.670241	0.146018
Phf11c	3Mt	6.38177e-61	0.300958	0.196	0.028	9.35439e-57	0.268097	0.0284738	0.0302332	0.268097	0.0353982
Znfx1	3Mt	2.14811e-60	0.509348	0.383	0.106	3.1487e-56	0.613941	0.124715	0.118341	0.613941	0.137168
Pik3ap1	3Mt	4.4337e-60	0.821058	0.968	0.844	6.49892e-56	5.50134	2.65661	2.61676	5.50134	1.85398
Pde7b	3Mt	6.405e-59	0.322804	0.137	0.013	9.38845e-55	0.270777	0.0210706	0.0143968	0.270777	0.0575221
Nlrc5	3Mt	9.23395e-58	0.680392	0.67	0.321	1.35351e-53	1.38606	0.342255	0.524331	1.38606	0.411504
Irgm1	3Mt	2.57139e-56	0.385098	0.34	0.087	3.76914e-52	0.450402	0.0928246	0.0964584	0.450402	0.128319
Zc3hav1	3Mt	7.8223e-56	0.601896	0.633	0.285	1.14659e-51	1.13941	0.399203	0.357616	1.13941	0.544248
Prrg4	3Mt	2.81485e-55	0.283074	0.204	0.033	4.12601e-51	0.265416	0.0375854	0.0394472	0.265416	0.0221239
Fndc3a	3Mt	4.6258e-54	0.888155	0.933	0.866	6.7805e-50	5.93566	2.86845	2.54362	5.93566	2.4823
Gramd3	3Mt	9.95608e-54	0.471344	0.413	0.128	1.45936e-49	0.621984	0.103075	0.183415	0.621984	0.163717
Tdrd7	3Mt	4.0511e-53	0.368818	0.282	0.065	5.93811e-49	0.394102	0.0700456	0.0708321	0.394102	0.106195
Jaml	3Mt	8.93568e-53	0.748374	0.828	0.568	1.30979e-48	2.3378	0.906036	0.949323	2.3378	1.29646
Mxd1	3Mt	1.35662e-52	0.404468	0.284	0.066	1.98853e-48	0.412869	0.0592255	0.0817737	0.412869	0.0309735
Gm20559	3Mt	5.14406e-52	0.694284	0.609	0.287	7.54017e-48	1.3378	0.52164	0.334005	1.3378	0.504425
Ifi35	3Mt	5.45707e-52	0.389089	0.394	0.118	7.99897e-48	0.514745	0.137813	0.129571	0.514745	0.287611
Fam241a	3Mt	3.48392e-51	0.4109	0.386	0.116	5.10674e-47	0.536193	0.161731	0.130435	0.536193	0.199115
1600014C10Rik	3Mt	1.08881e-50	0.303641	0.26	0.057	1.59598e-46	0.324397	0.059795	0.066801	0.324397	0.0619469
Slfn2	3Mt	4.75962e-50	0.369587	0.338	0.093	6.97665e-46	0.447721	0.095672	0.102505	0.447721	0.247788
Lgals9	3Mt	2.62758e-48	0.34836	0.287	0.071	3.85151e-44	0.378016	0.0859909	0.0774547	0.378016	0.10177
Hck	3Mt	7.86634e-47	0.584546	0.416	0.144	1.15305e-42	0.857909	0.14123	0.247337	0.857909	0.20354
Gbp4	3Mt	1.05392e-46	0.503793	0.381	0.125	1.54484e-42	0.632708	0.169134	0.142528	0.632708	0.0619469
Ikzf2	3Mt	1.97923e-46	0.899016	0.681	0.381	2.90115e-42	2.25469	0.809226	0.665995	2.25469	0.517699
Lrch1	3Mt	1.8386e-45	0.731473	0.93	0.846	2.69502e-41	4.76676	2.3844	2.48114	4.76676	2.27434
Mycbp2	3Mt	3.29416e-45	0.703632	0.941	0.85	4.82858e-41	4.64611	2.42995	2.4296	4.64611	2.14159
Cd86	3Mt	5.12235e-44	0.253608	0.129	0.016	7.50834e-40	0.217158	0.0182232	0.0187158	0.217158	0.0265487
Mthfr	3Mt	1.43392e-42	0.324602	0.247	0.06	2.10184e-38	0.348525	0.0620729	0.0639217	0.348525	0.0973451
H2-T24	3Mt	5.93757e-42	0.414086	0.405	0.146	8.70328e-38	0.579088	0.182232	0.159228	0.579088	0.141593
Acer3	3Mt	7.20136e-42	0.893556	0.673	0.41	1.05558e-37	2.31635	0.776765	0.676936	2.31635	1.59292
Parp8	3Mt	8.48627e-42	0.628426	0.965	0.88	1.24392e-37	5.2815	2.98462	2.99424	5.2815	3.64602
Hsh2d	3Mt	2.19175e-41	0.289875	0.225	0.052	3.21266e-37	0.286863	0.0546697	0.0561474	0.286863	0.0442478
Sp110	3Mt	1.12748e-40	0.517037	0.523	0.238	1.65265e-36	0.863271	0.300683	0.300317	0.863271	0.292035
Lrp8	3Mt	8.80503e-40	0.654735	0.853	0.617	1.29064e-35	2.61394	1.19362	1.34667	2.61394	0.597345
Cd69	3Mt	1.55583e-39	0.528894	0.383	0.138	2.28054e-35	0.731903	0.214692	0.187158	0.731903	0.10177
Jade1	3Mt	3.50317e-39	0.559351	0.576	0.287	5.13495e-35	1.10188	0.356492	0.410884	1.10188	0.269912
Lrch3	3Mt	6.28116e-39	0.649556	0.802	0.58	9.20693e-35	2.30831	1.05581	1.07976	2.30831	1.19469
Aida	3Mt	2.04833e-38	0.337937	0.34	0.112	3.00244e-34	0.436997	0.133827	0.12554	0.436997	0.150442
Fmnl2	3Mt	7.6957e-38	0.699851	0.981	0.96	1.12804e-33	10.4209	6.20957	5.83329	10.4209	5.65487
Lgals3bp	3Mt	2.54161e-37	0.288049	0.268	0.076	3.72548e-33	0.327078	0.0671982	0.0958825	0.327078	0.0707965
Dock8	3Mt	3.86257e-37	0.633256	0.928	0.849	5.66176e-33	4.14209	2.21583	2.27124	4.14209	2.33628
9930111J21Rik2	3Mt	6.62531e-37	0.571959	0.689	0.422	9.71138e-33	1.44504	0.64123	0.607832	1.44504	0.663717
Etnk1	3Mt	1.38619e-36	0.602607	0.812	0.602	2.03187e-32	2.26273	1.041	1.13533	2.26273	1.07965
Cdh1	3Mt	1.64023e-36	0.537867	0.568	0.292	2.40424e-32	1.1126	0.477221	0.422977	1.1126	0.119469
Gng12	3Mt	7.29066e-36	0.606455	0.676	0.411	1.06867e-31	1.59249	0.69533	0.670602	1.59249	0.455752
Trim30b	3Mt	5.30859e-35	0.328704	0.303	0.098	7.78133e-31	0.407507	0.117312	0.11431	0.407507	0.0973451
Ascc3	3Mt	9.44032e-35	0.654261	0.812	0.617	1.38376e-30	2.52011	1.2295	1.19493	2.52011	1.23451
Rbl1	3Mt	1.33971e-34	0.364384	0.319	0.109	1.96375e-30	0.466488	0.139522	0.126692	0.466488	0.115044
Rundc3b	3Mt	1.47062e-34	0.29377	0.206	0.051	2.15563e-30	0.313673	0.0791572	0.0642096	0.313673	0.0530973
Gm21188	3Mt	2.81869e-34	0.25064	0.212	0.053	4.13163e-30	0.268097	0.0768793	0.0584509	0.268097	0.0530973
Gm12185	3Mt	5.96956e-34	0.38802	0.362	0.137	8.75018e-30	0.52815	0.162301	0.15347	0.52815	0.141593
Gm21762	3Mt	2.40303e-33	0.540389	0.815	0.588	3.52236e-29	1.98123	0.866173	1.14512	1.98123	0.433628
Trim34a	3Mt	4.55601e-33	0.386261	0.375	0.148	6.67819e-29	0.563003	0.150342	0.188886	0.563003	0.110619
Atp6v1d	3Mt	6.22241e-33	0.514204	0.542	0.28	9.1208e-29	0.949062	0.38041	0.351569	0.949062	0.318584
Cmtr1	3Mt	1.00087e-32	0.330049	0.391	0.156	1.46707e-28	0.50134	0.179954	0.183703	0.50134	0.168142
Ly6a	3Mt	1.50709e-32	0.647258	0.82	0.625	2.2091e-28	2.82306	0.867312	1.70055	2.82306	0.862832
BC147527	3Mt	1.56711e-32	0.462173	0.56	0.293	2.29707e-28	0.903485	0.393508	0.395048	0.903485	0.20354
Cybb	3Mt	3.15609e-32	0.488872	0.952	0.921	4.6262e-28	5.12869	3.37244	3.26778	5.12869	3
Stau2	3Mt	3.63166e-32	0.321456	0.233	0.067	5.32329e-28	0.391421	0.0671982	0.101641	0.391421	0.0353982
Fam3c	3Mt	4.44241e-32	0.530343	0.7	0.449	6.51168e-28	1.51743	0.667995	0.732796	1.51743	0.446903
Lpxn	3Mt	5.64855e-32	0.368835	0.33	0.121	8.27965e-28	0.479893	0.115604	0.156349	0.479893	0.181416
Arf4	3Mt	6.54294e-32	0.570798	0.625	0.379	9.59065e-28	1.41555	0.526765	0.598042	1.41555	0.553097
Tor1aip1	3Mt	6.88129e-32	0.515337	0.603	0.35	1.00866e-27	1.14745	0.489749	0.483156	1.14745	0.650442
Adamts6	3Mt	8.92227e-32	0.606773	0.517	0.268	1.30783e-27	1.2118	0.53303	0.38353	1.2118	0.376106
Rap1a	3Mt	2.58405e-31	0.534567	0.944	0.869	3.7877e-27	4.35925	2.66002	2.6467	4.35925	2.69027
Tomm70a	3Mt	2.80497e-31	0.43122	0.509	0.248	4.11153e-27	0.820375	0.328018	0.339764	0.820375	0.309735
Sh3bp2	3Mt	1.98352e-30	0.328154	0.343	0.132	2.90744e-26	0.461126	0.156606	0.154621	0.461126	0.172566
Nsd3	3Mt	1.9956e-30	0.542282	0.836	0.661	2.92515e-26	2.45576	1.30638	1.34466	2.45576	1.24779
Stx16	3Mt	2.50115e-30	0.519484	0.74	0.514	3.66618e-26	1.69973	0.780182	0.863231	1.69973	1.24336
Adipor2	3Mt	7.1319e-30	0.599696	0.7	0.46	1.04539e-25	1.73995	0.644077	0.865246	1.73995	0.637168
Rasa4	3Mt	1.60479e-29	0.308742	0.247	0.078	2.35231e-25	0.369973	0.0859909	0.0852289	0.369973	0.221239
Phf6	3Mt	2.21484e-28	0.440414	0.426	0.198	3.24651e-24	0.729223	0.247722	0.263461	0.729223	0.230088
Etv6	3Mt	3.62623e-28	0.553694	0.944	0.89	5.31533e-24	5.65952	2.69305	3.81111	5.65952	3.25221
P2ry14	3Mt	4.11896e-28	0.548906	0.903	0.797	6.03757e-24	3.89544	2.43394	2.26375	3.89544	1.22566
Tbc1d1	3Mt	1.70383e-27	0.497243	0.646	0.412	2.49747e-23	1.37265	0.699886	0.633458	1.37265	0.743363
Cep85l	3Mt	5.12842e-27	0.487788	0.617	0.375	7.51724e-23	1.20643	0.550683	0.539591	1.20643	0.70354
Cpne3	3Mt	1.00795e-26	0.441719	0.477	0.251	1.47745e-22	0.83378	0.3041	0.355024	0.83378	0.367257
Tmem184b	3Mt	1.19004e-26	0.336791	0.338	0.14	1.74437e-22	0.461126	0.139522	0.173337	0.461126	0.128319
Gadd45b	3Mt	1.68011e-26	0.314645	0.324	0.13	2.46271e-22	0.431635	0.148064	0.147711	0.431635	0.150442
Adar	3Mt	2.00843e-26	0.411105	0.475	0.245	2.94396e-22	0.756032	0.294989	0.30406	0.756032	0.327434
Pi4k2a	3Mt	7.05558e-26	0.322012	0.292	0.113	1.03421e-21	0.412869	0.105353	0.137345	0.412869	0.159292
Akt3	3Mt	7.19676e-26	0.643315	0.842	0.699	1.0549e-21	3.69437	1.84909	1.86582	3.69437	2.83628
Trim12c	3Mt	1.15862e-25	0.355544	0.41	0.192	1.69831e-21	0.603217	0.244305	0.236971	0.603217	0.238938
Sipa1l1	3Mt	2.11522e-25	0.524924	0.654	0.437	3.10048e-21	1.52011	0.730638	0.718399	1.52011	0.5
Serpini1	3Mt	2.11776e-25	0.290132	0.298	0.113	3.10421e-21	0.431635	0.180524	0.173913	0.431635	0.0486726
Pakap.1	3Mt	2.23195e-25	0.464961	0.33	0.141	3.27159e-21	0.656836	0.17369	0.218831	0.656836	0.0353982
Shisa5	3Mt	4.46042e-25	0.326903	0.362	0.162	6.53808e-21	0.514745	0.149772	0.20645	0.514745	0.256637
Pmepa1	3Mt	2.84103e-24	0.303436	0.316	0.13	4.16439e-20	0.439678	0.171412	0.140225	0.439678	0.199115
Ifi27l2a	3Mt	2.73609e-23	0.409663	0.558	0.332	4.01055e-19	1.0429	0.483485	0.509646	1.0429	0.641593
Rell1	3Mt	3.86858e-23	0.457923	0.914	0.795	5.67056e-19	3.35121	2.22608	2.10596	3.35121	1.38496
Clec9a	3Mt	5.35651e-23	0.497433	0.609	0.398	7.85157e-19	1.30027	0.529043	0.663691	1.30027	0.778761
Pcyt1a	3Mt	8.90627e-23	0.365988	0.402	0.2	1.30548e-18	0.648794	0.26139	0.240426	0.648794	0.367257
Gm30211	3Mt	1.45274e-22	0.553978	0.657	0.426	2.12943e-18	2.14745	0.449886	1.51713	2.14745	0.0752212
Rab8b	3Mt	1.48679e-22	0.451025	0.483	0.273	2.17934e-18	0.895442	0.356492	0.377483	0.895442	0.566372
Dek	3Mt	1.48818e-22	0.426232	0.601	0.382	2.18138e-18	1.14209	0.57631	0.567809	1.14209	0.663717
Clec2d	3Mt	4.4586e-22	0.452963	0.783	0.629	6.53542e-18	1.93029	1.07062	1.2053	1.93029	0.681416
Atp1b3	3Mt	4.62758e-22	0.406535	0.37	0.182	6.78311e-18	0.616622	0.235194	0.21336	0.616622	0.234513
2023-03-05	3Mt	6.69282e-22	0.299111	0.349	0.159	9.81033e-18	0.469169	0.188497	0.198388	0.469169	0.181416
Lyst	3Mt	8.35484e-22	0.455757	0.807	0.638	1.22465e-17	2.30027	1.16287	1.4702	2.30027	1.62832
Zfp800	3Mt	1.04455e-21	0.370405	0.539	0.315	1.5311e-17	0.91689	0.421412	0.460697	0.91689	0.690265
Fchsd2	3Mt	1.4791e-21	0.526581	0.772	0.601	2.16806e-17	2.3378	1.24943	1.29513	2.3378	1.30531
Vcpip1	3Mt	1.66849e-21	0.43584	0.539	0.332	2.44567e-17	1.01609	0.458428	0.472502	1.01609	0.575221
Dpp4	3Mt	1.84177e-21	0.470709	0.568	0.351	2.69967e-17	1.19303	0.499431	0.531529	1.19303	1.17257
Hmgn3	3Mt	1.92713e-21	0.311007	0.375	0.181	2.82479e-17	0.536193	0.242027	0.218255	0.536193	0.185841
Skil	3Mt	3.28249e-21	0.390816	0.45	0.243	4.81147e-17	0.764075	0.31549	0.335733	0.764075	0.252212
Fnbp4	3Mt	3.80093e-21	0.39075	0.56	0.346	5.57141e-17	0.959786	0.479499	0.472214	0.959786	0.504425
Ly6c2	3Mt	4.23589e-21	0.507694	0.839	0.737	6.20896e-17	3.1689	1.44533	2.02073	3.1689	3.13274
Zscan29	3Mt	8.89714e-21	0.299111	0.346	0.164	1.30414e-16	0.47185	0.167426	0.203858	0.47185	0.225664
Jak2	3Mt	1.09373e-20	0.380443	0.697	0.486	1.60319e-16	1.47989	0.769932	0.802764	1.47989	2.50442
Zfyve26	3Mt	2.46629e-20	0.297845	0.335	0.157	3.61509e-16	0.466488	0.179954	0.195508	0.466488	0.163717
Itga4	3Mt	2.70204e-20	0.478646	0.877	0.768	3.96065e-16	3.63003	2.04954	2.39073	3.63003	1.5708
Vps54	3Mt	2.84229e-20	0.465334	0.759	0.587	4.16623e-16	1.96515	1.12187	1.15289	1.96515	0.99115
Cacnb2	3Mt	6.40033e-20	0.75128	0.627	0.444	9.3816e-16	2.75067	1.2033	1.14886	2.75067	0.933628
Map2k1	3Mt	1.76456e-19	0.306241	0.408	0.21	2.58649e-15	0.608579	0.289294	0.272963	0.608579	0.340708
Tor1aip2	3Mt	2.69137e-19	0.325231	0.386	0.195	3.94501e-15	0.573727	0.270501	0.243881	0.573727	0.234513
Tmod3	3Mt	3.05511e-19	0.400087	0.542	0.346	4.47819e-15	1.00268	0.514237	0.464152	1.00268	0.827434
Rngtt	3Mt	3.37774e-19	0.551543	0.576	0.398	4.95109e-15	1.42359	0.615604	0.647279	1.42359	0.473451
Arid5b	3Mt	3.58821e-19	0.558844	0.515	0.321	5.2596e-15	1.3378	0.481207	0.625108	1.3378	0.39823
Actb	3Mt	3.67507e-19	0.390115	0.995	0.988	5.38691e-15	9.00268	6.29784	6.12266	9.00268	11.9912
Nsmaf	3Mt	5.74723e-19	0.449246	0.697	0.552	8.42429e-15	1.69169	1.04157	0.862367	1.69169	1.33628
Sp140	3Mt	9.68122e-19	0.385869	0.56	0.372	1.41907e-14	0.978552	0.53303	0.508206	0.978552	0.274336
Cd164	3Mt	1.16747e-18	0.35476	0.619	0.415	1.71128e-14	1.04826	0.585421	0.582781	1.04826	0.451327
6530409C15Rik	3Mt	2.00268e-18	0.322796	0.375	0.194	2.93552e-14	0.61126	0.213554	0.295134	0.61126	0.367257
Gm12253	3Mt	3.92705e-18	0.340222	0.362	0.19	5.75628e-14	0.58445	0.205011	0.274403	0.58445	0.0575221
P4ha1	3Mt	5.86682e-18	0.253884	0.314	0.148	8.59958e-14	0.426273	0.194761	0.176792	0.426273	0.261062
Slco3a1	3Mt	1.02987e-17	0.414527	0.456	0.271	1.50958e-13	0.868633	0.485194	0.321048	0.868633	0.977876
Plac8	3Mt	1.80585e-17	0.316318	0.979	0.948	2.64702e-13	5.02681	3.55695	3.69421	5.02681	5.20796
Usp15	3Mt	1.86084e-17	0.408437	0.788	0.638	2.72763e-13	1.98123	1.26879	1.17852	1.98123	1.34513
Apobec1	3Mt	2.07989e-17	0.257355	0.311	0.148	3.0487e-13	0.423592	0.137813	0.219407	0.423592	0.079646
Tlr7	3Mt	2.28421e-17	0.382364	0.657	0.476	3.3482e-13	1.38874	0.775057	0.821768	1.38874	0.411504
Cask	3Mt	2.67941e-17	0.581561	0.373	0.212	3.92748e-13	1.01877	0.297267	0.316153	1.01877	0.778761
Phip	3Mt	9.10975e-17	0.494469	0.81	0.715	1.33531e-12	3.16354	1.86617	1.88684	3.16354	1.76106
Dnajc7	3Mt	1.86304e-16	0.365584	0.839	0.728	2.73085e-12	2.1689	1.43679	1.45004	2.1689	1.50442
Pcgf5	3Mt	2.12675e-16	0.263385	0.279	0.129	3.1174e-12	0.407507	0.183941	0.157213	0.407507	0.216814
Sos1	3Mt	2.58597e-16	0.36985	0.44	0.266	3.79052e-12	0.793566	0.362187	0.366254	0.793566	0.442478
Fam129a	3Mt	3.56106e-16	0.330378	0.391	0.215	5.21981e-12	0.63807	0.317768	0.270371	0.63807	0.676991
Fbrsl1	3Mt	6.86543e-16	0.29136	0.319	0.164	1.00633e-11	0.490617	0.144077	0.22171	0.490617	0.172566
Zc3h12c	3Mt	7.01017e-16	0.379202	0.957	0.887	1.02755e-11	5.94638	3.26651	4.93521	5.94638	1.35398
Mpeg1	3Mt	7.43951e-16	0.298731	0.971	0.926	1.09048e-11	4.29223	3.05125	3.28707	4.29223	2.4646
Elf1	3Mt	1.13374e-15	0.381758	0.847	0.743	1.66183e-11	2.54424	1.64465	1.63231	2.54424	1.80973
Morc3	3Mt	1.19733e-15	0.340336	0.601	0.415	1.75505e-11	1.08043	0.628702	0.606392	1.08043	0.69469
Tmem219	3Mt	1.40529e-15	0.252207	0.338	0.176	2.05988e-11	0.450402	0.187358	0.217679	0.450402	0.207965
Trim25	3Mt	2.43295e-15	0.288149	0.442	0.263	3.56622e-11	0.651475	0.371298	0.332278	0.651475	0.371681
Gm43914	3Mt	2.74818e-15	0.258069	0.373	0.206	4.02828e-11	0.512064	0.234624	0.254823	0.512064	0.323009
Xrn1	3Mt	5.95458e-15	0.423039	0.619	0.472	8.72822e-11	1.43164	0.748861	0.775122	1.43164	0.90708
Herc3	3Mt	1.32599e-14	0.288659	0.44	0.26	1.94364e-10	0.702413	0.318337	0.412612	0.702413	0.415929
Rbms1	3Mt	1.71803e-14	0.273298	0.429	0.254	2.51828e-10	0.648794	0.388383	0.323064	0.648794	0.632743
Max	3Mt	1.96407e-14	0.260676	0.308	0.16	2.87893e-10	0.428954	0.20615	0.189174	0.428954	0.216814
Ergic1	3Mt	2.00883e-14	0.273638	0.416	0.247	2.94454e-10	0.608579	0.351936	0.323352	0.608579	0.247788
Tcf12	3Mt	2.50055e-14	0.274244	0.995	0.993	3.6653e-10	8.89008	7.46982	6.8543	8.89008	6.34956
Nxf1	3Mt	3.60517e-14	0.267166	0.571	0.386	5.28446e-10	0.892761	0.500569	0.548517	0.892761	0.411504
Gm49980	3Mt	8.59489e-14	0.278603	0.413	0.253	1.25984e-09	0.600536	0.255695	0.328246	0.600536	0.265487
Epsti1	3Mt	8.64514e-14	0.375478	0.66	0.498	1.2672e-09	1.58981	1.0672	0.891448	1.58981	0.946903
Trim12a	3Mt	9.23311e-14	0.321324	0.598	0.432	1.35339e-09	1.09115	0.686219	0.627124	1.09115	0.659292
Trim14	3Mt	1.2307e-13	0.302867	0.547	0.373	1.80396e-09	0.957105	0.571185	0.585373	0.957105	0.415929
Ccnl1	3Mt	1.4181e-13	0.349311	0.665	0.518	2.07865e-09	1.33512	0.789863	0.807371	1.33512	0.862832
Sorl1	3Mt	2.32855e-13	0.311438	0.673	0.518	3.41319e-09	1.31099	0.73861	0.88425	1.31099	1.07522
Tom1l2	3Mt	3.03376e-13	0.274625	0.413	0.251	4.44688e-09	0.640751	0.345103	0.355888	0.640751	0.243363
Pfkp	3Mt	3.04691e-13	0.268525	0.257	0.129	4.46616e-09	0.399464	0.157175	0.139361	0.399464	0.362832
Utrn	3Mt	4.22635e-13	0.40675	0.769	0.639	6.19498e-09	2.21448	1.49089	1.27095	2.21448	1.76549
Ly86	3Mt	4.896e-13	0.335039	0.863	0.789	7.17656e-09	2.77212	2	1.90095	2.77212	1.99115
Tasor2	3Mt	1.031e-12	0.330278	0.651	0.496	1.51124e-08	1.31903	0.781891	0.839908	1.31903	0.858407
Acadl	3Mt	1.218e-12	0.270107	0.357	0.21	1.78534e-08	0.565684	0.280752	0.282753	0.565684	0.30531
Itpr1	3Mt	1.37291e-12	0.289883	0.987	0.971	2.01241e-08	6.25737	5.2369	4.49237	6.25737	5.61504
Tapbp	3Mt	1.71678e-12	0.289404	0.617	0.458	2.51646e-08	1.05898	0.578588	0.716671	1.05898	0.584071
Rel	3Mt	2.37498e-12	0.350231	0.558	0.403	3.48124e-08	1.11796	0.595103	0.653326	1.11796	0.59292
Srsf5	3Mt	2.62586e-12	0.313371	0.574	0.421	3.84899e-08	0.991957	0.580296	0.594299	0.991957	0.570796
H2-Q6	3Mt	3.21138e-12	0.317663	0.724	0.586	4.70725e-08	1.68097	0.716401	1.38641	1.68097	0.20354
Il10ra	3Mt	9.48502e-12	0.265857	0.44	0.288	1.39031e-07	0.66756	0.328588	0.402822	0.66756	0.486726
Baz1a	3Mt	1.02419e-11	0.357463	0.668	0.531	1.50125e-07	1.51475	0.819476	0.947596	1.51475	1.07965
Acsl4	3Mt	1.28511e-11	0.330829	0.625	0.493	1.88372e-07	1.37265	0.943622	0.825511	1.37265	0.876106
Peli1	3Mt	2.94608e-11	0.363906	0.665	0.525	4.31837e-07	1.66488	0.985194	1.07774	1.66488	0.809735
Aim2	3Mt	4.00206e-11	0.33627	0.55	0.414	5.86622e-07	1.08043	0.59795	0.625684	1.08043	0.769912
Scarb2	3Mt	9.10794e-11	0.285978	0.622	0.491	1.33504e-06	1.19035	0.661731	0.858624	1.19035	0.495575
Camk2b	3Mt	9.31594e-11	0.252614	0.386	0.247	1.36553e-06	0.573727	0.292141	0.323927	0.573727	0.225664
Klf6	3Mt	9.51562e-11	0.250259	0.327	0.194	1.3948e-06	0.485255	0.247722	0.232076	0.485255	0.336283
Sgk3	3Mt	1.81211e-10	0.279871	0.56	0.408	2.6562e-06	1.05094	0.588838	0.683559	1.05094	1.26106
Csf2rb2	3Mt	1.87929e-10	0.305635	0.517	0.378	2.75466e-06	0.906166	0.466401	0.568385	0.906166	0.376106
Wdr37	3Mt	2.24275e-10	0.284148	0.523	0.373	3.28742e-06	0.900804	0.505125	0.549093	0.900804	0.743363
Arfgef1	3Mt	2.80914e-10	0.280557	0.694	0.55	4.11764e-06	1.46649	0.958998	1.01181	1.46649	0.911504
Mbd2	3Mt	5.57998e-10	0.260378	0.512	0.375	8.17914e-06	0.882038	0.53246	0.568673	0.882038	0.482301
Mgat1	3Mt	6.85924e-10	0.29397	0.512	0.382	1.00543e-05	0.914209	0.487472	0.547365	0.914209	0.469027
Irf2	3Mt	8.87685e-10	0.262862	0.582	0.436	1.30117e-05	1.07775	0.657175	0.720127	1.07775	0.690265
Irf1	3Mt	1.16111e-09	0.279154	0.442	0.308	1.70195e-05	0.731903	0.437927	0.418946	0.731903	0.327434
Snx2	3Mt	1.31811e-09	0.298946	0.378	0.248	1.93209e-05	0.664879	0.343394	0.320472	0.664879	0.411504
Sh3glb1	3Mt	1.38771e-09	0.270226	0.418	0.284	2.0341e-05	0.689008	0.363326	0.390728	0.689008	0.526549
Lpin2	3Mt	2.09258e-09	0.265955	0.458	0.33	3.06731e-05	0.790885	0.481777	0.476245	0.790885	0.442478
Zc3h7a	3Mt	1.90053e-08	0.27498	0.732	0.623	0.00027858	1.63271	1.10421	1.15721	1.63271	0.876106
Hipk2	3Mt	4.51456e-08	0.256693	0.472	0.342	0.000661744	0.83378	0.569476	0.456378	0.83378	0.809735
Hspa5	3Mt	6.88253e-08	0.266366	0.802	0.727	0.00100884	2.19035	1.49886	1.66168	2.19035	1.42035
Eya1	3Mt	7.27735e-08	0.334917	0.515	0.408	0.00106671	1.17158	0.718679	0.684423	1.17158	0.743363
Themis2	3Mt	7.49565e-08	0.253454	0.338	0.23	0.00109871	0.549598	0.254556	0.300029	0.549598	0.438053
Dennd1a	3Mt	1.38188e-07	0.287587	0.617	0.51	0.00202556	1.42359	0.976082	0.955946	1.42359	1.0354
Zfp521	3Mt	1.67971e-07	0.260003	0.517	0.404	0.00246211	1.08579	0.561503	0.817161	1.08579	0.327434
Susd6	3Mt	2.04483e-07	0.26161	0.617	0.499	0.00299731	1.28418	0.873007	0.855168	1.28418	0.880531
Tbl1x	3Mt	2.23704e-07	0.316217	0.619	0.509	0.00327906	1.54424	0.939066	1.05672	1.54424	0.849558
Ranbp2	3Mt	2.93253e-07	0.250299	0.571	0.481	0.00429851	1.15013	0.73918	0.778002	1.15013	0.685841
Cdk14	3Mt	5.38335e-07	0.351362	0.359	0.254	0.00789092	0.927614	0.517084	0.424993	0.927614	0.584071
Slc25a12	3Mt	8.68526e-07	0.26136	0.649	0.565	0.0127309	1.44772	0.981777	1.05096	1.44772	0.69469
Ahcyl2	3Mt	1.19844e-06	0.251907	0.402	0.295	0.0175667	0.812332	0.427107	0.536712	0.812332	0.59292
Srgap3	3Mt	4.16608e-06	0.331088	0.871	0.854	0.0610663	3.67828	2.57688	2.75612	3.67828	1.75221
Klf4	4Mt	0	0.92366	0.42	0.005	0	0.902655	0.00284738	0.00604665	0.0107239	0.902655
Zbtb46	4Mt	4.02914e-281	0.693118	0.341	0.006	5.90592e-277	0.623894	0.00626424	0.00604665	0.0214477	0.623894
Nav1	4Mt	6.62322e-195	0.61702	0.327	0.013	9.70831e-191	0.548673	0.00968109	0.0169882	0.0375335	0.548673
Lgals3	4Mt	1.38699e-178	0.668478	0.345	0.017	2.03305e-174	0.623894	0.0216401	0.0175641	0.0187668	0.623894
Vim	4Mt	2.51692e-176	1.34334	0.659	0.088	3.6893e-172	1.83186	0.150911	0.0754391	0.147453	1.83186
Pid1	4Mt	1.99222e-172	1.09639	0.394	0.026	2.92019e-168	1.21681	0.0472665	0.0345523	0.0321716	1.21681
Runx1	4Mt	8.9406e-144	2.30494	0.898	0.282	1.31051e-139	6.04425	0.66287	0.342355	0.487936	6.04425
Stxbp6	4Mt	2.57363e-133	0.358186	0.124	0.001	3.77243e-129	0.274336	0.0022779	0.000575871	0	0.274336
Rtn1	4Mt	6.72164e-118	0.4639	0.248	0.014	9.85258e-114	0.40708	0.0216401	0.0155485	0.0241287	0.40708
Cd200r1	4Mt	9.65039e-112	1.27715	0.717	0.171	1.41455e-107	2.03982	0.280752	0.236971	0.294906	2.03982
Rasgrp4	4Mt	1.30055e-103	0.455873	0.319	0.03	1.90634e-99	0.415929	0.0370159	0.031385	0.0187668	0.415929
Plbd1	4Mt	4.71449e-103	0.622061	0.319	0.03	6.9105e-99	0.606195	0.0199317	0.0437662	0.0268097	0.606195
Shtn1	4Mt	2.01955e-97	0.492612	0.336	0.036	2.96026e-93	0.473451	0.0455581	0.0466456	0.0348525	0.473451
Specc1	4Mt	5.20121e-95	0.40907	0.181	0.009	7.62393e-91	0.340708	0.011959	0.0143968	0.0107239	0.340708
Crip1	4Mt	9.81219e-94	1.34025	0.708	0.206	1.43827e-89	2.16372	0.297267	0.237547	0.209115	2.16372
Dock4	4Mt	3.14128e-88	0.878534	0.553	0.113	4.60449e-84	1.17257	0.215831	0.158652	0.142091	1.17257
Ccr2	4Mt	4.93742e-80	0.887467	0.668	0.178	7.23728e-76	1.36726	0.349658	0.281601	0.179625	1.36726
Tent5a	4Mt	1.53596e-77	0.809083	0.473	0.095	2.2514e-73	0.977876	0.112756	0.112871	0.160858	0.977876
Pros1	4Mt	2.12076e-73	0.355486	0.19	0.014	3.10861e-69	0.30531	0.011959	0.0195796	0.0160858	0.30531
Ms4a6c	4Mt	4.71427e-73	0.557125	0.35	0.053	6.91018e-69	0.553097	0.0296128	0.0633458	0.206434	0.553097
S100a4	4Mt	6.31879e-73	0.522454	0.217	0.019	9.26209e-69	0.446903	0.011959	0.0244745	0.0134048	0.446903
Fcgrt	4Mt	8.02969e-66	0.335453	0.239	0.027	1.17699e-61	0.30531	0.0261959	0.0282177	0.0294906	0.30531
Alcam	4Mt	2.2443e-60	1.29971	0.881	0.454	3.28969e-56	4.5531	1.32346	1.27613	1.90617	4.5531
Setbp1	4Mt	5.65111e-58	1.23418	0.916	0.641	8.28339e-54	5.22124	1.98064	1.65477	1.19839	5.22124
Actb	4Mt	1.29393e-52	0.873133	1	0.988	1.89665e-48	11.9912	6.29784	6.12266	9.00268	11.9912
Plcl1	4Mt	5.029e-52	0.464195	0.314	0.057	7.37151e-48	0.522124	0.137244	0.0881083	0.080429	0.522124
Hk2	4Mt	5.34264e-52	0.319286	0.235	0.033	7.83124e-48	0.29646	0.0318907	0.0322488	0.0857909	0.29646
Ece1	4Mt	7.38693e-52	0.357797	0.301	0.053	1.08278e-47	0.358407	0.0615034	0.0558595	0.0455764	0.358407
Mctp1	4Mt	5.92722e-51	0.842421	0.487	0.138	8.68813e-47	1.27876	0.416856	0.208465	0.190349	1.27876
Flna	4Mt	5.02455e-50	0.435866	0.354	0.076	7.36498e-46	0.473451	0.103645	0.0688166	0.080429	0.473451
F630028O10Rik	4Mt	1.16922e-49	0.322975	0.235	0.034	1.71384e-45	0.309735	0.0461276	0.031385	0.0428954	0.309735
Ctnna1	4Mt	1.76961e-49	0.898932	0.765	0.361	2.5939e-45	1.84956	0.580866	0.506766	0.439678	1.84956
Slfn5	4Mt	4.11136e-46	0.428797	0.394	0.092	6.02643e-42	0.668142	0.0740319	0.049237	3.04558	0.668142
Prr5l	4Mt	1.28765e-41	0.319714	0.221	0.036	1.88744e-37	0.300885	0.0353075	0.0276418	0.227882	0.300885
Lrrk2	4Mt	4.18477e-41	0.365641	0.164	0.02	6.13404e-37	0.323009	0.00740319	0.0305212	0.0348525	0.323009
Ptpro	4Mt	2.31858e-39	0.407636	0.292	0.064	3.39858e-35	0.420354	0.0876993	0.0650734	0.101877	0.420354
Jak2	4Mt	3.32258e-38	0.95555	0.774	0.489	4.87023e-34	2.50442	0.769932	0.802764	1.47989	2.50442
Il6ra	4Mt	1.67213e-35	0.489705	0.416	0.132	2.45102e-31	0.623894	0.207859	0.139649	0.0884718	0.623894
Btla	4Mt	2.47542e-35	0.70052	0.558	0.226	3.62847e-31	1.19912	0.371298	0.349554	0.260054	1.19912
Gpr183	4Mt	2.51006e-35	0.615898	0.531	0.204	3.67924e-31	1	0.208428	0.356752	0.262735	1
Fgd2	4Mt	2.88226e-35	0.713656	0.677	0.339	4.22481e-31	1.4115	0.548975	0.440829	0.420912	1.4115
Il6st	4Mt	7.97182e-35	0.575178	0.412	0.134	1.16851e-30	0.707965	0.148633	0.164123	0.158177	0.707965
Fry	4Mt	1.27367e-33	0.478963	0.394	0.121	1.86695e-29	0.668142	0.310364	0.128419	0.128686	0.668142
S100a6	4Mt	4.21549e-33	0.748858	0.619	0.307	6.17906e-29	1.34956	0.350797	0.414339	0.616622	1.34956
Hrh1	4Mt	6.26498e-33	0.361331	0.265	0.061	9.18321e-29	0.371681	0.0677677	0.0806219	0.0268097	0.371681
Rab43	4Mt	1.7888e-32	0.510532	0.491	0.185	2.62202e-28	0.765487	0.224374	0.24273	0.193029	0.765487
Spi1	4Mt	7.48484e-32	0.358925	0.301	0.079	1.09713e-27	0.389381	0.0603645	0.0984739	0.0670241	0.389381
Gria3	4Mt	2.57025e-30	0.790649	0.925	0.718	3.76747e-26	4.86726	3.12472	2.3245	1.58981	4.86726
Arhgap26	4Mt	1.90882e-29	0.471589	0.305	0.087	2.79794e-25	0.544248	0.127563	0.105096	0.0697051	0.544248
Arhgef18	4Mt	1.94706e-29	0.425061	0.341	0.103	2.854e-25	0.50885	0.171412	0.116614	0.0455764	0.50885
Gm15987	4Mt	3.19927e-28	0.543476	0.487	0.197	4.68949e-24	0.862832	0.221526	0.323927	0.152815	0.862832
Arsb	4Mt	3.95543e-27	0.524107	0.456	0.182	5.79787e-23	0.800885	0.270501	0.241578	0.316354	0.800885
Hspa1a	4Mt	7.68005e-27	0.359638	0.239	0.06	1.12574e-22	0.39823	0.0569476	0.0953067	0.120643	0.39823
Trps1	4Mt	6.0926e-26	0.605986	0.482	0.199	8.93053e-22	1.15929	0.300114	0.487187	0.313673	1.15929
Calcrl	4Mt	9.93355e-26	0.479283	0.403	0.149	1.45606e-21	0.699115	0.211845	0.194644	0.324397	0.699115
Otulinl	4Mt	1.62516e-25	0.397873	0.389	0.141	2.38216e-21	0.544248	0.172551	0.182839	0.0911528	0.544248
Ccdc88a	4Mt	4.05851e-25	0.687131	0.903	0.778	5.94897e-21	3.81416	1.87244	2.12007	2.00268	3.81416
Bach2	4Mt	8.88151e-25	0.595766	0.695	0.38	1.30185e-20	1.50442	0.76082	0.654189	0.552279	1.50442
Cd48	4Mt	1.02665e-24	0.488396	0.562	0.272	1.50486e-20	0.902655	0.375854	0.331414	0.327078	0.902655
Fam49b	4Mt	1.87568e-24	0.725476	0.823	0.628	2.74937e-20	2.69912	1.32517	1.26951	1.07775	2.69912
Gm34680	4Mt	4.4087e-24	0.52114	0.584	0.293	6.46228e-20	1	0.426538	0.433055	0.230563	1
Pdlim5	4Mt	5.86419e-24	0.425663	0.385	0.144	8.59572e-20	0.59292	0.215262	0.182839	0.209115	0.59292
BC005537	4Mt	8.11833e-24	0.589818	0.779	0.537	1.18999e-19	1.81416	0.860478	0.852865	1.08847	1.81416
Add3	4Mt	3.44873e-23	0.338672	0.279	0.086	5.05515e-19	0.384956	0.135535	0.0976101	0.0831099	0.384956
Frmd4a	4Mt	5.48709e-23	0.544972	0.735	0.458	8.04298e-19	1.59735	0.6959	0.653038	2.33512	1.59735
Cd300a	4Mt	8.88474e-22	0.450795	0.341	0.129	1.30233e-17	0.557522	0.160592	0.148863	0.0911528	0.557522
Iqgap2	4Mt	9.31191e-22	0.585029	0.934	0.847	1.36494e-17	4.13274	2.71469	2.32853	2.55764	4.13274
Dlg2	4Mt	1.22546e-21	0.480302	0.372	0.144	1.79628e-17	0.734513	0.281321	0.245609	0.252011	0.734513
Pfn1	4Mt	1.33169e-20	0.481446	0.77	0.535	1.952e-16	1.53097	0.868451	0.847106	0.828418	1.53097
Gm2a	4Mt	1.69326e-20	0.557735	0.54	0.297	2.48199e-16	1.06195	0.395786	0.388137	0.321716	1.06195
Cd209d	4Mt	1.9676e-20	0.659006	0.593	0.339	2.8841e-16	1.47345	0.580296	0.565793	0.38874	1.47345
Fxyd5	4Mt	2.84122e-20	0.352897	0.363	0.145	4.16466e-16	0.486726	0.183941	0.16182	0.120643	0.486726
Rgl1	4Mt	2.99802e-20	0.46811	0.518	0.264	4.3945e-16	0.893805	0.388952	0.354161	0.30563	0.893805
Tep1	4Mt	6.13513e-20	0.511824	0.469	0.231	8.99288e-16	0.849558	0.322893	0.273539	0.243968	0.849558
Acer3	4Mt	7.65346e-20	0.529305	0.681	0.417	1.12184e-15	1.59292	0.776765	0.676936	2.31635	1.59292
Actg1	4Mt	1.31703e-19	0.563302	0.655	0.417	1.9305e-15	1.35398	0.660592	0.585373	0.530831	1.35398
St3gal4	4Mt	2.33255e-19	0.562513	0.549	0.302	3.41904e-15	1.15929	0.484055	0.477109	0.286863	1.15929
Ahnak	4Mt	2.99195e-19	0.591223	0.894	0.853	4.3856e-15	4.19027	2.75683	2.4653	2.03753	4.19027
Cd244a	4Mt	3.37648e-19	0.306039	0.336	0.129	4.94924e-15	0.446903	0.178815	0.155197	0.077748	0.446903
Fau	4Mt	4.73119e-19	0.430646	0.987	0.98	6.93498e-15	6.83628	4.6361	5.1074	4.80697	6.83628
Ptk2	4Mt	7.35787e-19	0.45439	0.482	0.235	1.07852e-14	0.823009	0.303531	0.36827	0.225201	0.823009
Slco3a1	4Mt	1.8529e-18	0.463285	0.518	0.273	2.71598e-14	0.977876	0.485194	0.321048	0.868633	0.977876
Rps9	4Mt	2.00207e-18	0.435589	0.996	0.964	2.93464e-14	5.59292	3.73975	4.18284	4.17694	5.59292
Dpp4	4Mt	2.23778e-18	0.451555	0.624	0.355	3.28013e-14	1.17257	0.499431	0.531529	1.19303	1.17257
Gm26740	4Mt	2.4608e-18	0.53417	0.673	0.433	3.60703e-14	1.52655	0.842255	0.729916	0.541555	1.52655
Diaph2	4Mt	6.6359e-18	0.612693	0.854	0.751	9.7269e-14	3.66372	2.19932	2.05644	1.9866	3.66372
2023-03-01	4Mt	2.53403e-17	0.499329	0.584	0.352	3.71438e-13	1.19469	0.503986	0.625396	0.38874	1.19469
Rap1gap2	4Mt	2.6388e-17	0.462449	0.407	0.193	3.86795e-13	0.734513	0.240319	0.270947	0.19571	0.734513
Actr3	4Mt	6.18429e-17	0.48758	0.779	0.577	9.06493e-13	1.80973	0.992027	0.999712	1.15818	1.80973
Rtn4	4Mt	1.12182e-16	0.501676	0.677	0.455	1.64437e-12	1.53982	0.834282	0.765045	0.815013	1.53982
Tifab	4Mt	1.8282e-16	0.271681	0.354	0.152	2.67978e-12	0.420354	0.193052	0.170458	0.147453	0.420354
Rps27a	4Mt	1.8696e-16	0.412763	0.96	0.908	2.74047e-12	3.9469	2.64977	2.8736	2.58177	3.9469
Lsp1	4Mt	2.03109e-16	0.495607	0.721	0.509	2.97717e-12	1.4823	0.85877	0.752663	0.675603	1.4823
Rps13	4Mt	3.09064e-16	0.407683	0.965	0.903	4.53026e-12	3.81858	2.52449	2.83242	2.53351	3.81858
Irf4	4Mt	3.10948e-16	0.255842	0.19	0.058	4.55788e-12	0.269912	0.0552392	0.0705442	0.0563003	0.269912
Cst3	4Mt	4.41927e-16	0.58734	0.779	0.625	6.47776e-12	2.11947	1.13667	1.08206	1.14209	2.11947
Ankrd13a	4Mt	6.77495e-16	0.320521	0.429	0.21	9.93073e-12	0.570796	0.244305	0.258854	0.252011	0.570796
Vcl	4Mt	6.78927e-16	0.452121	0.469	0.251	9.95172e-12	0.862832	0.351936	0.354737	0.235925	0.862832
Ifi30	4Mt	7.24442e-16	0.566064	0.558	0.354	1.06189e-11	1.21681	0.351367	0.593147	0.47185	1.21681
Rpl18	4Mt	8.505e-16	0.406789	0.96	0.906	1.24666e-11	3.95133	2.66059	2.8998	2.63003	3.95133
Arpc1b	4Mt	1.47507e-15	0.380714	0.721	0.483	2.16215e-11	1.18142	0.742027	0.728477	0.469169	1.18142
Rps8	4Mt	5.58995e-15	0.385109	0.996	0.984	8.19375e-11	7.15929	5.06378	5.6205	5.19839	7.15929
Bmp2k	4Mt	6.02938e-15	0.469074	0.925	0.812	8.83786e-11	3.30531	2.28702	2.1647	1.67292	3.30531
Scarb1	4Mt	6.51899e-15	0.266435	0.31	0.129	9.55553e-11	0.389381	0.164009	0.146559	0.075067	0.389381
Arpc2	4Mt	7.51401e-15	0.482886	0.65	0.465	1.1014e-10	1.35841	0.698747	0.683847	0.747989	1.35841
Cask	4Mt	9.23432e-15	0.376315	0.425	0.214	1.35357e-10	0.778761	0.297267	0.316153	1.01877	0.778761
Plac8	4Mt	9.71113e-15	0.409955	0.973	0.949	1.42346e-10	5.20796	3.55695	3.69421	5.02681	5.20796
Dync1li2	4Mt	1.14349e-14	0.260282	0.301	0.125	1.67613e-10	0.367257	0.151481	0.14368	0.120643	0.367257
Atp2b1	4Mt	2.32919e-14	0.391173	0.429	0.227	3.41413e-10	0.712389	0.309795	0.309243	0.198391	0.712389
Hivep2	4Mt	2.90629e-14	0.322199	0.217	0.078	4.26004e-10	0.393805	0.0774487	0.116038	0.115282	0.393805
Calm1	4Mt	4.25406e-14	0.421408	0.774	0.62	6.2356e-10	1.78319	1.06207	1.09156	1.44236	1.78319
Cbfa2t3	4Mt	5.61731e-14	0.536908	0.677	0.49	8.23385e-10	1.56637	0.855353	0.808235	0.557641	1.56637
Hspa8	4Mt	6.0044e-14	0.445441	0.907	0.825	8.80125e-10	3.12389	1.88383	2.17737	2.41019	3.12389
Ifi207	4Mt	7.45943e-14	0.250197	0.416	0.202	1.0934e-09	0.650442	0.23918	0.214512	2.80161	0.650442
Notch2	4Mt	1.12604e-13	0.403824	0.664	0.446	1.65055e-09	1.22566	0.619021	0.681831	0.986595	1.22566
Dpysl2	4Mt	1.38243e-13	0.275704	0.274	0.114	2.02636e-09	0.367257	0.134966	0.133602	0.10992	0.367257
Tbc1d4	4Mt	1.84619e-13	0.299623	0.336	0.155	2.70615e-09	0.5	0.220387	0.218543	0.276139	0.5
Arhgap5	4Mt	1.95966e-13	0.491132	0.774	0.576	2.87248e-09	2.06637	1.30638	1.14685	1.04826	2.06637
Asap1	4Mt	2.43167e-13	0.254475	0.23	0.088	3.56434e-09	0.327434	0.110478	0.112583	0.115282	0.327434
H2afy	4Mt	3.15357e-13	0.374143	0.788	0.595	4.6225e-09	1.62389	1.11845	1.01612	0.903485	1.62389
Rpl17	4Mt	4.19771e-13	0.366182	0.978	0.963	6.153e-09	5.22124	3.71185	4.1457	3.60054	5.22124
Fam129a	4Mt	4.80987e-13	0.342966	0.416	0.219	7.05031e-09	0.676991	0.317768	0.270371	0.63807	0.676991
Myh9	4Mt	4.91445e-13	0.418855	0.668	0.476	7.2036e-09	1.36283	0.776196	0.739994	0.742627	1.36283
Rps3a1	4Mt	7.09744e-13	0.399943	0.969	0.936	1.04034e-08	4.46903	3.16913	3.33631	3.04021	4.46903
Cyp7b1	4Mt	9.04682e-13	0.477655	0.261	0.11	1.32608e-08	0.685841	0.154897	0.214224	0.16622	0.685841
Cdyl	4Mt	1.60164e-12	0.367281	0.562	0.355	2.34768e-08	0.969027	0.560934	0.521163	0.463807	0.969027
Ly6c2	4Mt	1.86086e-12	0.542261	0.845	0.739	2.72765e-08	3.13274	1.44533	2.02073	3.1689	3.13274
Hmgcs1	4Mt	1.87637e-12	0.338683	0.358	0.18	2.75038e-08	0.579646	0.277335	0.246473	0.238606	0.579646
Akt3	4Mt	3.69216e-12	0.398887	0.863	0.702	5.41196e-08	2.83628	1.84909	1.86582	3.69437	2.83628
Cd209a	4Mt	4.1557e-12	0.331589	0.363	0.185	6.09142e-08	0.575221	0.247722	0.263173	0.16622	0.575221
Itgax	4Mt	7.31013e-12	0.256564	0.27	0.12	1.07152e-07	0.358407	0.113326	0.159228	0.104558	0.358407
Sgk3	4Mt	7.56322e-12	0.436093	0.602	0.41	1.10862e-07	1.26106	0.588838	0.683559	1.05094	1.26106
Tmsb10	4Mt	8.26412e-12	0.379418	0.513	0.323	1.21135e-07	0.858407	0.423121	0.411172	0.538874	0.858407
Rplp0	4Mt	8.4105e-12	0.375981	0.925	0.86	1.23281e-07	3.15044	2.06492	2.32047	2.15282	3.15044
Flt3	4Mt	1.03196e-11	0.398711	0.659	0.49	1.51265e-07	1.38938	0.753417	0.844803	0.66756	1.38938
Cd7	4Mt	1.39275e-11	0.383981	0.509	0.318	2.0415e-07	0.871681	0.511959	0.408005	0.356568	0.871681
Rpl6	4Mt	1.51351e-11	0.336829	0.951	0.866	2.2185e-07	3.20796	2.22437	2.49467	2.25469	3.20796
Rpl30	4Mt	1.84747e-11	0.33435	0.987	0.933	2.70803e-07	4.45575	3.18565	3.48402	3.20643	4.45575
Ifi203	4Mt	1.91367e-11	0.317756	0.735	0.564	2.80505e-07	1.90265	1.02961	0.941261	7.00536	1.90265
Dipk1a	4Mt	1.98331e-11	0.364693	0.708	0.516	2.90714e-07	1.53097	1.05866	0.905557	0.742627	1.53097
Tspan14	4Mt	1.98478e-11	0.269894	0.292	0.138	2.90929e-07	0.39823	0.186788	0.162684	0.123324	0.39823
S100a11	4Mt	2.29246e-11	0.253686	0.332	0.165	3.36028e-07	0.420354	0.200456	0.182551	0.227882	0.420354
Gnb2	4Mt	2.95736e-11	0.309824	0.407	0.226	4.3349e-07	0.561947	0.259681	0.281313	0.209115	0.561947
Rpsa	4Mt	3.58681e-11	0.313102	0.982	0.95	5.25754e-07	4.62389	3.36845	3.82234	3.2681	4.62389
Sh3bgrl	4Mt	3.59356e-11	0.322776	0.332	0.168	5.26744e-07	0.561947	0.220957	0.247625	0.163539	0.561947
2023-09-06	4Mt	3.62233e-11	0.320285	0.376	0.202	5.30961e-07	0.588496	0.267084	0.253959	0.284182	0.588496
Gnai2	4Mt	3.90889e-11	0.356033	0.606	0.429	5.72965e-07	1.04425	0.644077	0.596314	0.565684	1.04425
Cnn2	4Mt	4.43175e-11	0.283916	0.341	0.174	6.49607e-07	0.455752	0.210706	0.209905	0.201072	0.455752
Rps5	4Mt	5.37518e-11	0.348531	0.898	0.851	7.87894e-07	3.0708	2.01993	2.31126	2.13673	3.0708
Rps11	4Mt	5.85835e-11	0.329083	0.991	0.974	8.58716e-07	5.87611	4.19134	4.82206	4.17426	5.87611
Gab2	4Mt	6.30956e-11	0.488337	0.664	0.483	9.24855e-07	1.90708	1.03702	1.13504	1.02681	1.90708
Itgb1	4Mt	6.98428e-11	0.344171	0.504	0.323	1.02376e-06	0.823009	0.511959	0.432479	0.423592	0.823009
Rps29	4Mt	1.27519e-10	0.282215	0.991	0.979	1.86917e-06	5.98673	4.37984	5.13101	4.77212	5.98673
Rps3	4Mt	1.30256e-10	0.367487	0.912	0.86	1.90929e-06	3.03097	2.06036	2.26231	2.22252	3.03097
Rps2	4Mt	1.62081e-10	0.376317	0.867	0.74	2.37579e-06	2.25664	1.3861	1.60351	1.6193	2.25664
H2-DMa	4Mt	1.72348e-10	0.390364	0.606	0.436	2.52628e-06	1.12832	0.525057	0.681831	0.605898	1.12832
Rpl7	4Mt	2.19149e-10	0.332451	0.898	0.797	3.21229e-06	2.46018	1.64522	1.8759	1.64611	2.46018
Cfl1	4Mt	2.85449e-10	0.346223	0.633	0.47	4.1841e-06	1.11947	0.67369	0.677512	0.734584	1.11947
Ap2a2	4Mt	2.9068e-10	0.299026	0.367	0.208	4.26079e-06	0.561947	0.265376	0.249928	0.201072	0.561947
Ankrd44	4Mt	3.03684e-10	0.33945	0.903	0.81	4.4514e-06	2.89823	2.22836	2.06536	2.33512	2.89823
Grk3	4Mt	4.47395e-10	0.317835	0.394	0.228	6.55792e-06	0.623894	0.189066	0.359919	0.22252	0.623894
Rps4x	4Mt	4.61809e-10	0.348285	0.938	0.902	6.76919e-06	3.63717	2.57005	2.79758	2.47989	3.63717
Maml3	4Mt	4.62251e-10	0.332423	0.513	0.321	6.77568e-06	0.986726	0.719248	0.525194	0.461126	0.986726
Sptan1	4Mt	4.9291e-10	0.272842	0.451	0.272	7.22507e-06	0.641593	0.362756	0.361935	0.270777	0.641593
Hsp90ab1	4Mt	6.25076e-10	0.385519	0.92	0.858	9.16236e-06	3.5	2.38326	2.57011	2.77212	3.5
Plxdc2	4Mt	6.64756e-10	0.3745	0.544	0.36	9.744e-06	1.26991	1.05638	0.599482	0.469169	1.26991
Rps28	4Mt	1.22234e-09	0.293625	0.947	0.913	1.79171e-05	3.65929	2.68109	2.96919	2.75067	3.65929
Rps18	4Mt	1.27754e-09	0.343818	0.885	0.824	1.87261e-05	2.63717	1.84339	2.00749	1.83914	2.63717
Reps1	4Mt	1.28812e-09	0.251624	0.345	0.188	1.88813e-05	0.513274	0.29385	0.233516	0.227882	0.513274
Slc8a1	4Mt	1.3478e-09	0.419581	0.544	0.363	1.97561e-05	1.50885	0.969818	0.835877	1.09115	1.50885
Atrnl1	4Mt	1.42183e-09	0.351626	0.836	0.728	2.08412e-05	2.61947	1.92768	1.8736	1.74531	2.61947
Rpl22	4Mt	1.70624e-09	0.320817	0.77	0.628	2.50101e-05	1.60619	1.03588	1.13994	1.02145	1.60619
Rpl27a	4Mt	2.58864e-09	0.307701	0.965	0.912	3.79443e-05	3.69912	2.5672	3.03657	2.68633	3.69912
Sp3	4Mt	2.92321e-09	0.300358	0.823	0.703	4.28484e-05	2.13274	1.7221	1.51368	1.31099	2.13274
Ust	4Mt	4.92786e-09	0.357551	0.403	0.241	7.22325e-05	0.800885	0.353075	0.473942	0.367292	0.800885
Rasgrp2	4Mt	5.92772e-09	0.262106	0.358	0.207	8.68886e-05	0.49115	0.278474	0.238986	0.158177	0.49115
Coro1a	4Mt	8.45543e-09	0.348323	0.699	0.593	0.00012394	1.50885	1.00114	0.991074	0.935657	1.50885
Rplp2	4Mt	8.77455e-09	0.268278	0.965	0.905	0.000128617	3.39823	2.44191	2.87417	2.68633	3.39823
Ttc3	4Mt	9.4874e-09	0.392665	0.553	0.405	0.000139066	1.15929	0.638952	0.675209	0.525469	1.15929
Rps23	4Mt	9.63131e-09	0.282786	0.991	0.962	0.000141176	4.96018	3.70957	4.13763	3.79357	4.96018
Bmpr2	4Mt	1.00072e-08	0.288749	0.345	0.196	0.000146686	0.553097	0.287016	0.274115	0.27882	0.553097
H3f3a	4Mt	1.05473e-08	0.318568	0.615	0.474	0.000154602	1.11947	0.726651	0.682407	0.61126	1.11947
Clint1	4Mt	1.36192e-08	0.31902	0.712	0.565	0.00019963	1.53982	1.07175	1.06392	0.981233	1.53982
Rps16	4Mt	1.48294e-08	0.294423	0.987	0.973	0.000217369	5.31416	3.91629	4.49381	4.02681	5.31416
Msn	4Mt	1.53364e-08	0.318062	0.562	0.403	0.000224801	0.951327	0.596241	0.54535	0.841823	0.951327
Pfkp	4Mt	1.65293e-08	0.251836	0.261	0.133	0.000242287	0.362832	0.157175	0.139361	0.399464	0.362832
Lgals1	4Mt	2.50524e-08	0.394404	0.796	0.715	0.000367218	2.26991	1.69419	1.42557	1.48525	2.26991
Tagln2	4Mt	2.73194e-08	0.286265	0.597	0.423	0.000400448	0.942478	0.588269	0.5871	0.616622	0.942478
St3gal1	4Mt	4.05994e-08	0.252309	0.531	0.358	0.000595106	0.809735	0.470957	0.533257	0.522788	0.809735
Rpl34	4Mt	4.34805e-08	0.272232	0.934	0.919	0.000637338	3.73009	2.78929	3.06133	2.98123	3.73009
Rps19	4Mt	4.51123e-08	0.307663	0.925	0.88	0.000661257	3.32301	2.30695	2.62396	2.41555	3.32301
Rps15a	4Mt	4.58986e-08	0.27496	0.982	0.954	0.000672781	4.51327	3.42312	3.79499	3.42627	4.51327
Apba1	4Mt	4.60286e-08	0.337831	0.907	0.797	0.000674687	3.22566	2.81549	2.22373	2.68901	3.22566
Wipf1	4Mt	4.72938e-08	0.300396	0.522	0.36	0.000693232	0.889381	0.567768	0.527498	0.541555	0.889381
Lcorl	4Mt	4.81815e-08	0.333909	0.69	0.549	0.000706244	1.63274	1.06549	1.11604	0.989276	1.63274
Picalm	4Mt	5.0103e-08	0.309887	0.876	0.792	0.00073441	2.66372	2.16116	1.92686	1.89544	2.66372
Rpl15	4Mt	5.04222e-08	0.30773	0.836	0.737	0.000739088	2.04867	1.40888	1.57155	1.37802	2.04867
Rps25	4Mt	5.04781e-08	0.26946	0.947	0.899	0.000739908	3.37168	2.45558	2.80104	2.50134	3.37168
Rps7	4Mt	5.60005e-08	0.257009	0.951	0.893	0.000820855	3.16372	2.42027	2.64843	2.36461	3.16372
Rps10	4Mt	5.64273e-08	0.30402	0.969	0.904	0.000827112	3.4646	2.49943	2.78635	2.52547	3.4646
Klrd1	4Mt	7.0452e-08	0.318836	0.518	0.365	0.00103269	0.929204	0.526196	0.534696	0.442359	0.929204
Trerf1	4Mt	7.11626e-08	0.308487	0.42	0.268	0.0010431	0.716814	0.367312	0.400518	0.27882	0.716814
Rpl39	4Mt	9.42532e-08	0.251456	0.973	0.933	0.00138156	3.90265	2.98804	3.35071	3.02681	3.90265
Net1	4Mt	9.62606e-08	0.272673	0.491	0.339	0.00141099	0.778761	0.472096	0.472502	0.662198	0.778761
Kdm7a	4Mt	1.25788e-07	0.267603	0.381	0.237	0.0018438	0.59292	0.338269	0.329686	0.219839	0.59292
Rpl8	4Mt	1.4318e-07	0.293158	0.889	0.849	0.00209873	2.84513	2.04328	2.23179	2.02949	2.84513
Fcer1g	4Mt	1.58633e-07	0.30362	0.65	0.515	0.00232524	1.22124	0.747153	0.800173	0.954424	1.22124
Tmsb4x	4Mt	1.62449e-07	0.273414	0.996	0.984	0.00238118	6.54867	5.0803	5.54794	5.08311	6.54867
Rack1	4Mt	1.81283e-07	0.268245	0.858	0.753	0.00265724	2.0354	1.47551	1.61964	1.55228	2.0354
Hipk2	4Mt	2.46993e-07	0.25352	0.504	0.344	0.00362042	0.809735	0.569476	0.456378	0.83378	0.809735
Hspa1b	4Mt	2.52107e-07	0.264869	0.235	0.122	0.00369539	0.40708	0.137244	0.179096	0.356568	0.40708
Erp29	4Mt	3.58794e-07	0.268389	0.566	0.419	0.0052592	0.915929	0.534738	0.627699	0.557641	0.915929
Rpl12	4Mt	3.58968e-07	0.27387	0.92	0.847	0.00526175	2.76106	2.05581	2.23755	1.95174	2.76106
Dpy19l1	4Mt	4.12476e-07	0.268688	0.584	0.436	0.00604607	1.04425	0.711845	0.667147	0.806971	1.04425
Stk38	4Mt	4.44197e-07	0.276255	0.429	0.284	0.00651103	0.659292	0.387813	0.390728	0.310992	0.659292
Rps6	4Mt	4.62452e-07	0.277087	0.92	0.895	0.00677863	3.36726	2.49487	2.76188	2.68365	3.36726
Ralgapa1	4Mt	5.81252e-07	0.296212	0.739	0.596	0.00852	1.57965	1.11333	1.1624	0.997319	1.57965
Dym	4Mt	7.89207e-07	0.258834	0.434	0.293	0.0115682	0.699115	0.373576	0.419234	0.380697	0.699115
Zfp710	4Mt	8.05742e-07	0.262252	0.42	0.285	0.0118106	0.707965	0.385535	0.404261	0.49866	0.707965
Ywhaz	4Mt	9.68806e-07	0.268626	0.491	0.354	0.0142008	0.79646	0.502278	0.480852	0.450402	0.79646
Eef1b2	4Mt	9.74554e-07	0.295433	0.664	0.547	0.014285	1.26549	0.753986	0.914483	0.772118	1.26549
Cdc42	4Mt	1.0465e-06	0.32004	0.664	0.539	0.0153396	1.40265	0.951595	0.882234	1.03485	1.40265
Dock11	4Mt	1.16584e-06	0.26985	0.642	0.516	0.0170889	1.32743	0.965262	0.912756	1.20912	1.32743
Uhrf1bp1l	4Mt	1.19223e-06	0.25979	0.456	0.315	0.0174757	0.765487	0.469818	0.444572	0.380697	0.765487
Nfkbia	4Mt	1.42192e-06	0.281785	0.434	0.303	0.0208426	0.721239	0.312073	0.463576	0.463807	0.721239
Dleu2	4Mt	1.43612e-06	0.286291	0.827	0.695	0.0210506	2.26549	1.86503	1.69623	1.6756	2.26549
Rps26	4Mt	1.46797e-06	0.270744	0.823	0.737	0.0215174	2.0177	1.49146	1.62799	1.40214	2.0177
Zdhhc20	4Mt	1.51322e-06	0.251495	0.504	0.353	0.0221808	0.858407	0.56492	0.533257	0.327078	0.858407
Tgfb1	4Mt	1.97124e-06	0.26086	0.412	0.282	0.0288945	0.654867	0.387813	0.372589	0.321716	0.654867
Rbms1	4Mt	2.173e-06	0.258939	0.389	0.26	0.0318518	0.632743	0.388383	0.323064	0.648794	0.632743
Foxn3	4Mt	2.77014e-06	0.274399	0.863	0.76	0.0406048	2.52655	2.05923	1.93176	1.79088	2.52655
Mob3b	4Mt	2.97228e-06	0.279243	0.637	0.508	0.0435677	1.36283	0.972096	0.952779	0.994638	1.36283
Rpl24	4Mt	3.12509e-06	0.265757	0.819	0.775	0.0458075	2.24336	1.62699	1.77829	1.63003	2.24336
Smc4	4Mt	3.43805e-06	0.2602	0.381	0.258	0.050395	0.632743	0.365604	0.360207	0.289544	0.632743
Myl6	4Mt	3.57777e-06	0.264044	0.584	0.451	0.0524429	1.00442	0.615604	0.672905	0.702413	1.00442
Slk	4Mt	6.21044e-06	0.290607	0.615	0.494	0.0910326	1.21681	0.848519	0.809963	0.691689	1.21681
Zeb2	4Mt	6.41478e-06	0.280632	0.978	0.968	0.0940279	8.60177	7.44021	6.82177	8.14477	8.60177
Ccdc50	4Mt	7.39964e-06	0.275703	0.531	0.409	0.108464	0.951327	0.620159	0.587388	0.790885	0.951327
Tmod3	4Mt	8.56358e-06	0.253657	0.478	0.353	0.125525	0.827434	0.514237	0.464152	1.00268	0.827434
Nfkb1	4Mt	9.00412e-06	0.305287	0.761	0.681	0.131982	2.0354	1.16287	1.61762	1.40214	2.0354
Emp3	4Mt	1.3306e-05	0.262865	0.531	0.404	0.19504	0.893805	0.575171	0.581918	0.514745	0.893805
Ppp3ca	4Mt	1.4389e-05	0.29843	0.748	0.648	0.210914	1.93363	1.57859	1.34034	1.56568	1.93363
Qk	4Mt	1.46729e-05	0.254427	0.814	0.746	0.215076	2.26991	1.84055	1.73827	1.62198	2.26991
Hnrnpu	4Mt	1.52384e-05	0.272952	0.73	0.639	0.223364	1.60177	1.20843	1.167	1.0429	1.60177
Rpl27	4Mt	1.55839e-05	0.257623	0.854	0.788	0.228429	2.26991	1.67938	1.83703	1.7748	2.26991
Stat5b	4Mt	1.77683e-05	0.267702	0.487	0.372	0.260448	0.90708	0.55467	0.606104	0.608579	0.90708
Hsp90aa1	4Mt	2.27115e-05	0.251826	0.774	0.659	0.332905	1.80973	1.26139	1.3939	1.63003	1.80973
Rpl3	4Mt	2.37081e-05	0.254215	0.823	0.738	0.347513	1.9469	1.39066	1.5776	1.42627	1.9469
Wdfy4	4Mt	3.08967e-05	0.266975	0.58	0.461	0.452884	1.03982	0.726082	0.696804	0.823056	1.03982
Myo9a	4Mt	3.758e-05	0.280879	0.588	0.466	0.550847	1.25664	0.807517	0.875036	0.962466	1.25664
Tnfaip8	4Mt	4.71502e-05	0.272374	0.677	0.593	0.691127	1.55752	1.13098	1.14483	1.02949	1.55752
Syne2	4Mt	6.20354e-05	0.26119	0.588	0.495	0.909314	1.18142	0.82574	0.812266	0.664879	1.18142
Csnk1g3	4Mt	6.2702e-05	0.258369	0.5	0.396	0.919086	0.929204	0.662301	0.621077	0.455764	0.929204
Stx16	4Mt	8.37933e-05	0.251724	0.633	0.524	1	1.24336	0.780182	0.863231	1.69973	1.24336
Inpp4a	4Mt	0.000126088	0.269365	0.686	0.623	1	1.59735	1.33144	1.09041	0.887399	1.59735
Gdi2	4Mt	0.000138767	0.251775	0.553	0.46	1	1.05752	0.722665	0.708897	0.654155	1.05752
Ptma	4Mt	0.000171192	0.250651	0.752	0.699	1	1.82743	1.30695	1.41693	1.36461	1.82743
Taok1	4Mt	0.000197543	0.300007	0.628	0.577	1	1.4292	1.00569	1.03426	0.949062	1.4292
