# Supplementary material for: Tonic type I interferon signaling optimizes the antiviral function of plasmacytoid dendritic cells
Source: Nat Immunol. 2025 Oct 14;26(11):1946–61. doi: 10.1038/s41590-025-02279-4 (PMC12662804; doi:10.1038/s41590-025-02279-4)
Supplement: Supplementary file 3 — Marker peaks of cell clusters in the single-nucleus ATAC-seq of mouse pDCs. [file 41590_2025_2279_MOESM3_ESM.xls]

## Sheet: Ma-DARs
Locus	Cluster	p_val	avg_log2FC	pct.1	pct.2	p_val_adj	Nearest Gene
chr7-110286047-110286819	1Ma	3.82668e-39	1.08277	0.26	0.119	4.8142e-34	Swap70
chr4-3064461-3065308	1Ma	2.69919e-35	1.02156	0.251	0.118	3.39574e-30	Vmn1r2
chr1-136859208-136860084	1Ma	6.52448e-34	1.44115	0.156	0.054	8.20818e-29	Nr5a2
chr1-134201070-134201847	1Ma	2.54678e-33	1.29582	0.172	0.065	3.204e-28	Mybph
chr19-43640662-43641569	1Ma	1.4225e-28	1.69388	0.109	0.032	1.78959e-23	Slc25a28
chr4-132610994-132611909	1Ma	1.73108e-26	1.07425	0.179	0.08	2.1778e-21	Eya3
chr2-151959037-151959908	1Ma	5.29479e-25	1.2647	0.135	0.053	6.66116e-20	Fam110a
chr9-95180204-95181106	1Ma	1.98609e-24	1.31955	0.128	0.049	2.49862e-19	Slc9a9
chr13-6599367-6600250	1Ma	2.81198e-24	1.23144	0.143	0.059	3.53764e-19	Pfkp
chr10-70116316-70117188	1Ma	1.56548e-23	1.37245	0.112	0.04	1.96947e-18	Ccdc6
chr16-30893357-30894246	1Ma	1.98352e-23	1.07238	0.163	0.075	2.49539e-18	Xxylt1
chr11-67390480-67391396	1Ma	2.20125e-23	1.02422	0.175	0.083	2.7693e-18	Myh13
chr2-61578140-61579035	1Ma	6.27456e-23	1.09128	0.151	0.066	7.89378e-18	Tank
chr9-46168511-46169395	1Ma	2.96545e-22	1.39539	0.105	0.037	3.73071e-17	Sik3
chr4-3059246-3060194	1Ma	3.79827e-22	1.02479	0.157	0.072	4.77845e-17	Vmn1r2
chr4-3079474-3080198	1Ma	7.20277e-22	1.0089	0.164	0.078	9.06152e-17	Vmn1r2
chr18-34710951-34711862	1Ma	3.07446e-21	1.22639	0.124	0.051	3.86785e-16	Gfra3
chr7-109874588-109875463	1Ma	4.09695e-21	1.14	0.127	0.053	5.15421e-16	Scube2
chr1-63413680-63414549	1Ma	4.15999e-21	1.39613	0.103	0.037	5.23352e-16	Adam23
chr2-9749624-9750522	1Ma	1.73789e-20	1.20474	0.12	0.049	2.18637e-15	Gata3
chr1-134670354-134671272	1Ma	7.11425e-20	1.15787	0.122	0.051	8.95015e-15	Syt2
chr8-33703699-33704595	1Ma	9.22962e-19	1.0337	0.133	0.061	1.16114e-13	Gsr
chr4-139132148-139132958	1Ma	1.15188e-18	1.02938	0.137	0.065	1.44913e-13	Minos1
chr7-132764539-132765309	1Ma	2.63825e-18	1.04675	0.125	0.057	3.31907e-13	Fam53b
chr16-49937495-49938399	1Ma	3.47859e-18	1.22312	0.106	0.043	4.37627e-13	Cd47
chr12-104235747-104236573	1Ma	7.53002e-18	1.18359	0.105	0.044	9.47321e-13	Serpina3g
chr14-30048975-30049875	1Ma	1.62549e-17	1.07007	0.125	0.058	2.04497e-12	Cacna1d
chr2-179722699-179723605	1Ma	1.66435e-17	1.0353	0.121	0.055	2.09385e-12	Cdh4
chr12-85050876-85051795	1Ma	3.80237e-17	1.14095	0.107	0.046	4.7836e-12	Ylpm1
chr10-4977099-4978013	1Ma	7.54304e-17	1.09761	0.114	0.052	9.48959e-12	Esr1
chr7-143532141-143533049	1Ma	3.94667e-16	1.02445	0.118	0.055	4.96515e-11	Nap1l4
chr11-4138617-4139519	1Ma	1.31078e-15	1.08409	0.104	0.046	1.64903e-10	Rnf215
chr11-118404219-118405113	1Ma	4.51983e-15	1.02135	0.112	0.053	5.68622e-10	Cant1
chr13-98027762-98028490	1Ma	1.67531e-14	1.01009	0.102	0.047	2.10764e-09	Arhgef28
chr13-52690181-52691066	3Ma	4.6555e-31	3.10507	0.158	0.02	5.8569e-26	Syk
chr11-52299365-52300198	3Ma	6.66354e-26	3.13396	0.121	0.014	8.38313e-21	Tcf7
chr5-34989168-34990092	3Ma	1.27146e-25	2.52318	0.188	0.032	1.59957e-20	Rgs12
chr14-101477085-101477867	3Ma	7.7163e-20	2.58693	0.139	0.023	9.70757e-15	Tbc1d4
chr6-100806921-100807834	3Ma	1.71015e-19	2.61409	0.139	0.024	2.15147e-14	Gxylt2
chr7-34923354-34924203	3Ma	1.98423e-18	2.80372	0.109	0.016	2.49629e-13	Pepd
chr4-107306678-107307538	3Ma	5.05778e-18	2.85201	0.109	0.016	6.36299e-13	Dio1
chr12-98365822-98366709	3Ma	1.50394e-16	2.7225	0.103	0.016	1.89204e-11	Kcnk10
chr5-52022266-52023181	3Ma	7.05747e-15	1.67666	0.236	0.071	8.87872e-10	Dhx15
chr7-84448772-84449698	3Ma	1.55791e-14	2.17688	0.139	0.03	1.95994e-09	Arnt2
chr4-44585481-44586400	3Ma	2.75126e-13	1.87734	0.188	0.054	3.46125e-08	Pax5
chr16-43663699-43664620	3Ma	3.47903e-12	2.10579	0.127	0.03	4.37683e-07	Tigit
chr4-116008308-116009197	3Ma	4.75823e-11	1.89137	0.139	0.037	5.98614e-06	Faah
chr3-145168649-145169534	3Ma	6.06093e-11	2.17761	0.103	0.023	7.62502e-06	Odf2l
chr8-26770284-26771219	3Ma	7.89107e-11	2.23218	0.103	0.023	9.92744e-06	2310008N11Rik
chr15-65731034-65731947	3Ma	8.01248e-11	2.18965	0.109	0.025	1.00802e-05	Efr3a
chr2-59353025-59353812	3Ma	1.50181e-10	1.73613	0.164	0.05	1.88937e-05	Pkp4
chr18-12833114-12833921	3Ma	1.76721e-10	1.90873	0.133	0.036	2.22326e-05	Osbpl1a
chr15-33687277-33688165	3Ma	1.82262e-10	1.75543	0.17	0.054	2.29296e-05	Tspyl5
chr4-116017176-116018081	3Ma	2.73582e-10	1.20343	0.315	0.139	3.44182e-05	Faah
chr3-145170975-145171872	3Ma	4.12395e-10	1.755	0.139	0.039	5.18817e-05	Odf2l
chr5-124960966-124961879	3Ma	9.37565e-10	1.40127	0.224	0.086	0.000117951	Fam101a
chr3-37387103-37388002	3Ma	1.43077e-09	1.76956	0.133	0.038	0.00018	Fgf2
chr9-32928227-32929143	3Ma	1.5268e-09	1.23087	0.279	0.119	0.00019208	Gm27162
chr11-96772513-96773447	3Ma	2.76551e-09	1.43699	0.188	0.066	0.000347917	Snx11
chr12-104907764-104908626	3Ma	2.80681e-09	1.45568	0.188	0.066	0.000353113	Gm28875
chr11-58316106-58317006	3Ma	3.15045e-09	1.98982	0.115	0.031	0.000396345	Zfp672
chr8-33448370-33449172	3Ma	3.98738e-09	1.11898	0.303	0.137	0.000501636	5930422O12Rik
chr16-23340948-23341839	3Ma	4.93595e-09	1.19991	0.267	0.115	0.000620972	St6gal1
chr8-79274815-79275683	3Ma	6.29696e-09	1.40223	0.2	0.076	0.000792196	Mmaa
chr15-55520473-55521358	3Ma	1.02763e-08	1.70682	0.133	0.041	0.00129282	Col14a1
chr13-92952833-92953742	3Ma	1.43445e-08	1.15334	0.273	0.123	0.00180463	Cmya5
chr7-49391996-49392917	3Ma	2.4116e-08	1.47817	0.17	0.061	0.00303393	Nav2
chr18-12851771-12852670	3Ma	2.80859e-08	1.59747	0.139	0.045	0.00353337	Osbpl1a
chr1-131037965-131038879	3Ma	2.89209e-08	1.52842	0.158	0.055	0.00363842	Il10
chr11-61377050-61377883	3Ma	2.98754e-08	1.90371	0.103	0.028	0.00375851	Slc47a1
chr4-32424160-32425053	3Ma	3.15458e-08	1.35803	0.212	0.087	0.00396865	Bach2
chr13-81690330-81691220	3Ma	3.16471e-08	1.71461	0.133	0.043	0.00398139	Polr3g
chr10-77477943-77478845	3Ma	3.93085e-08	1.72735	0.121	0.037	0.00494524	Fam207a
chr15-97468869-97469837	3Ma	5.29859e-08	1.09937	0.285	0.138	0.00666594	Pced1b
chr4-128734873-128735707	3Ma	7.08299e-08	1.22907	0.218	0.09	0.00891083	Phc2
chr6-37821377-37822275	3Ma	7.16924e-08	1.31977	0.2	0.081	0.00901934	Trim24
chr1-134565201-134566107	3Ma	1.57143e-07	1.6544	0.115	0.035	0.0197695	Kdm5b
chr16-5163967-5164895	3Ma	1.88753e-07	1.34153	0.17	0.064	0.0237463	Sec14l5
chr10-78046244-78047108	3Ma	2.04589e-07	1.77044	0.103	0.03	0.0257386	Dnmt3l
chr4-9620780-9621627	3Ma	2.13801e-07	1.47143	0.152	0.056	0.0268974	Asph
chr5-32738834-32739763	3Ma	2.24458e-07	1.16953	0.2	0.082	0.0282382	Gm20671
chr6-114680669-114681579	3Ma	2.65869e-07	1.57375	0.127	0.043	0.0334479	Atg7
chr17-26047899-26048818	3Ma	2.66087e-07	1.2461	0.2	0.084	0.0334753	Rab11fip3
chr8-26773503-26774459	3Ma	2.88555e-07	1.66847	0.115	0.037	0.036302	2310008N11Rik
chr6-5422096-5422977	3Ma	2.91219e-07	1.72067	0.109	0.034	0.0366371	Asb4
chr8-35625549-35626444	3Ma	2.95174e-07	1.31908	0.17	0.066	0.0371347	Mfhas1
chr13-12511183-12512096	3Ma	3.95652e-07	1.67728	0.109	0.034	0.0497753	Edaradd
chr6-65599712-65600605	3Ma	4.55757e-07	1.489	0.139	0.051	0.057337	Tnip3
chr2-11642222-11643085	3Ma	6.10895e-07	1.52996	0.121	0.04	0.0768542	Il2ra
chr13-64049285-64050191	4Ma	2.32225e-177	7.08283	0.184	0.001	2.92153e-172	Hsd17b3
chr11-6508286-6509157	4Ma	6.51934e-117	4.26878	0.322	0.019	8.20172e-112	Myo1g
chr13-110568309-110569148	4Ma	5.17623e-113	4.6412	0.25	0.011	6.51201e-108	Plk2
chr11-104185903-104186746	4Ma	8.99808e-101	5.60484	0.151	0.003	1.13201e-95	Sppl2c
chr5-64364317-64365180	4Ma	2.28361e-99	3.84608	0.329	0.024	2.87292e-94	Tbc1d1
chr12-83100400-83101147	4Ma	4.5446e-93	5.21339	0.158	0.004	5.71738e-88	Rgs6
chr15-66103065-66103926	4Ma	1.86355e-90	5.55173	0.138	0.003	2.34446e-85	Kcnq3
chr12-110419866-110420532	4Ma	1.89764e-89	4.24161	0.237	0.013	2.38735e-84	Ppp2r5c
chr7-30594069-30595001	4Ma	1.0026e-87	3.67894	0.329	0.028	1.26133e-82	Zbtb32
chr4-151953431-151954296	4Ma	2.48467e-86	4.03566	0.27	0.018	3.12586e-81	Dnajc11
chr15-27733668-27734529	4Ma	1.10543e-85	4.35535	0.217	0.011	1.3907e-80	Trio
chr10-83709589-83710441	4Ma	3.88938e-83	4.34559	0.217	0.012	4.89307e-78	1500009L16Rik
chr18-46457856-46458763	4Ma	2.28523e-81	5.11083	0.145	0.004	2.87496e-76	Fem1c
chr16-43965662-43966490	4Ma	1.62996e-76	4.33372	0.191	0.01	2.05058e-71	2610015P09Rik
chr9-64510957-64511793	4Ma	1.53133e-71	4.36068	0.178	0.009	1.92651e-66	Megf11
chr9-109005294-109006175	4Ma	1.54273e-71	4.87341	0.145	0.005	1.94085e-66	Pfkfb4
chr4-119131096-119132007	4Ma	7.04168e-69	3.67477	0.257	0.021	8.85886e-64	Slc2a1
chr8-84505865-84506746	4Ma	9.11944e-67	4.13845	0.191	0.012	1.14728e-61	Cacna1a
chr19-10968081-10968915	4Ma	1.09919e-64	3.86915	0.217	0.016	1.38285e-59	Ms4a10
chr6-83395457-83396382	4Ma	6.72985e-64	3.59344	0.25	0.022	8.46655e-59	Tet3
chr9-120307799-120308706	4Ma	9.32446e-63	4.30216	0.164	0.009	1.17307e-57	Myrip
chr14-105063897-105064763	4Ma	2.54799e-62	4.58524	0.138	0.006	3.20553e-57	Rbm26
chr12-28697610-28698521	4Ma	5.30525e-62	3.45814	0.276	0.028	6.67432e-57	Trappc12
chr10-115171312-115172283	4Ma	7.10816e-60	5.1058	0.105	0.003	8.94249e-55	Tph2
chr13-110384342-110385234	4Ma	1.98016e-59	3.78702	0.204	0.016	2.49116e-54	Plk2
chr7-97026578-97027478	4Ma	3.39357e-56	3.73669	0.204	0.017	4.26931e-51	Nars2
chr6-30259094-30259982	4Ma	5.37852e-56	3.93439	0.178	0.012	6.76651e-51	Ube2h
chr6-114659727-114660506	4Ma	3.96289e-55	3.29579	0.243	0.024	4.98556e-50	Atg7
chr3-83884917-83885776	4Ma	1.05206e-53	4.59468	0.118	0.005	1.32355e-48	D930015E06Rik
chr15-34515398-34516313	4Ma	1.34373e-53	3.80843	0.184	0.014	1.69049e-48	Pop1
chr8-84486924-84487767	4Ma	3.32501e-53	3.99635	0.164	0.011	4.18306e-48	Cacna1a
chr5-114716266-114717182	4Ma	1.56289e-52	3.37741	0.243	0.026	1.9662e-47	Tchp
chr15-42964992-42965849	4Ma	2.53906e-52	3.83542	0.178	0.013	3.19428e-47	Rspo2
chr15-64258705-64259445	4Ma	2.72065e-52	3.75075	0.191	0.016	3.42274e-47	Asap1
chr2-32506766-32507676	4Ma	5.71514e-52	2.98396	0.309	0.042	7.18999e-47	Gm13412
chr5-110602745-110603683	4Ma	6.49376e-52	4.11217	0.151	0.01	8.16953e-47	Galnt9
chr18-24333413-24334282	4Ma	2.25974e-50	4.04229	0.151	0.01	2.84288e-45	Galnt1
chr4-83061340-83062261	4Ma	3.71136e-50	4.44266	0.118	0.006	4.66912e-45	Frem1
chr12-13409873-13410773	4Ma	5.34589e-50	4.5395	0.112	0.005	6.72545e-45	Nbas
chr12-76593614-76594497	4Ma	6.74025e-50	3.79766	0.171	0.013	8.47964e-45	Sptb
chr17-12158984-12159890	4Ma	1.39204e-49	3.4437	0.211	0.02	1.75127e-44	Agpat4
chr4-21755055-21755960	4Ma	3.90147e-49	3.38844	0.23	0.025	4.90828e-44	Ccnc
chr9-120071772-120072465	4Ma	6.26621e-49	3.62438	0.191	0.017	7.88327e-44	Cx3cr1
chr10-78130471-78131227	4Ma	6.81716e-49	3.43417	0.217	0.022	8.5764e-44	D10Jhu81e
chr2-113655729-113656576	4Ma	1.72751e-48	3.26106	0.23	0.025	2.17331e-43	Fmn1
chr2-3920845-3921635	4Ma	1.46527e-47	4.572	0.105	0.005	1.8434e-42	Gm13191
chr18-61447925-61448780	4Ma	1.55617e-47	4.16379	0.132	0.008	1.95776e-42	Arhgef37
chr11-78803438-78804346	4Ma	5.20763e-47	4.27858	0.118	0.006	6.55151e-42	Lyrm9
chr5-31487593-31488513	4Ma	5.4726e-47	3.63603	0.171	0.014	6.88486e-42	4930548H24Rik
chr11-21586581-21587437	4Ma	5.6104e-47	3.92502	0.151	0.011	7.05822e-42	Wdpcp
chr15-35022698-35023598	4Ma	3.24489e-45	3.93081	0.145	0.01	4.08226e-40	Stk3
chr15-91648453-91649298	4Ma	3.7531e-45	4.07806	0.132	0.008	4.72163e-40	Lrrk2
chr19-42209324-42210198	4Ma	4.3693e-45	4.155	0.125	0.007	5.49685e-40	Sfrp5
chr3-101748647-101749365	4Ma	6.98171e-45	3.70541	0.158	0.012	8.78341e-40	Mab21l3
chr18-53824360-53825167	4Ma	1.24491e-44	3.93658	0.138	0.009	1.56618e-39	Csnk1g3
chr3-101747903-101748522	4Ma	1.36036e-44	3.90301	0.138	0.009	1.71142e-39	Mab21l3
chr6-100297387-100298299	4Ma	8.96752e-44	3.46902	0.184	0.018	1.12817e-38	Rybp
chr18-46452002-46452895	4Ma	1.38458e-43	4.01491	0.132	0.009	1.74189e-38	Fem1c
chr13-99331933-99332810	4Ma	1.72789e-43	3.39814	0.191	0.019	2.17379e-38	Ptcd2
chr17-48185010-48185893	4Ma	6.29485e-43	3.19988	0.217	0.025	7.9193e-38	A530064D06Rik
chr2-168890006-168890887	4Ma	8.18085e-43	3.83934	0.145	0.011	1.0292e-37	Zfp64
chr15-8037645-8038371	4Ma	1.06289e-42	4.2448	0.118	0.007	1.33717e-37	Wdr70
chr10-98618866-98619766	4Ma	2.77573e-42	4.01708	0.118	0.007	3.49203e-37	Atp2b1
chr5-135468049-135468947	4Ma	5.85482e-42	3.66681	0.151	0.012	7.36572e-37	Hip1
chr4-86712566-86713387	4Ma	1.41875e-41	3.91439	0.132	0.009	1.78487e-36	Dennd4c
chr4-98452895-98453768	4Ma	1.49966e-41	3.86936	0.132	0.009	1.88667e-36	Inadl
chr18-67478374-67479226	4Ma	3.67032e-41	3.60512	0.158	0.014	4.61748e-36	Slmo1
chr7-30592297-30593151	4Ma	4.54044e-41	3.112	0.217	0.026	5.71215e-36	Zbtb32
chr4-126131455-126132372	4Ma	1.48652e-40	3.36421	0.184	0.019	1.87013e-35	Stk40
chr10-62491346-62492138	4Ma	1.89359e-40	3.84191	0.138	0.011	2.38225e-35	Srgn
chr2-32681673-32682477	4Ma	3.04745e-40	3.19535	0.197	0.022	3.83388e-35	Eng
chr10-53469858-53470696	4Ma	4.33899e-40	3.99144	0.118	0.008	5.45871e-35	Gm5423
chr5-135772282-135773185	4Ma	4.98088e-40	3.24113	0.191	0.021	6.26624e-35	Styxl1
chr2-28591129-28591942	4Ma	1.65157e-39	3.52865	0.164	0.016	2.07777e-34	Gtf3c5
chr4-55741036-55741925	4Ma	2.9091e-39	3.38616	0.171	0.017	3.65982e-34	Gm12506
chr9-42179897-42180807	4Ma	1.54777e-38	3.87489	0.125	0.009	1.94719e-33	Sorl1
chr12-86792723-86793577	4Ma	1.69572e-38	3.77977	0.132	0.01	2.13331e-33	Lrrc74a
chr5-125291767-125292578	4Ma	3.7146e-38	3.32802	0.184	0.021	4.67318e-33	Scarb1
chr8-75154763-75155583	4Ma	8.46047e-38	3.1779	0.191	0.022	1.06438e-32	Mcm5
chr11-100375841-100376692	4Ma	8.33406e-37	3.29124	0.184	0.021	1.04847e-31	Jup
chr9-54750062-54750960	4Ma	8.74931e-37	4.02412	0.105	0.007	1.10072e-31	Crabp1
chr7-100182235-100183113	4Ma	3.48254e-36	3.85537	0.118	0.009	4.38125e-31	Kcne3
chr8-85524307-85525204	4Ma	4.42341e-36	3.56403	0.145	0.013	5.56491e-31	Gpt2
chr9-83456631-83457539	4Ma	5.11158e-36	3.53312	0.145	0.013	6.43068e-31	Lca5
chr15-41764478-41765349	4Ma	7.8355e-36	3.12064	0.191	0.023	9.85753e-31	Gm26854
chr6-114978757-114979603	4Ma	7.89273e-36	3.32526	0.171	0.019	9.92953e-31	Vgll4
chr10-121419753-121420677	4Ma	8.05048e-36	2.36261	0.362	0.08	1.0128e-30	Rassf3
chr13-97254563-97255438	4Ma	1.09747e-35	3.39191	0.158	0.016	1.38068e-30	Enc1
chr16-92597473-92598348	4Ma	6.42536e-35	3.84022	0.112	0.008	8.08349e-30	Runx1
chr11-62013242-62014016	4Ma	6.78381e-35	2.76475	0.243	0.038	8.53444e-30	Specc1
chr7-122046652-122047544	4Ma	1.06427e-34	3.24111	0.171	0.019	1.33891e-29	Ears2
chr9-64940492-64941210	4Ma	1.17258e-34	3.00498	0.224	0.033	1.47517e-29	Slc24a1
chr13-36739730-36740634	4Ma	1.81537e-34	3.34106	0.158	0.017	2.28385e-29	Nrn1
chr3-84597729-84598528	4Ma	4.33948e-34	3.33509	0.164	0.018	5.45933e-29	RP24-559D1.1
chr4-128823850-128824750	4Ma	5.84104e-34	3.16178	0.171	0.02	7.34838e-29	Zfp362
chr4-140848468-140849342	4Ma	6.32204e-34	3.09805	0.184	0.023	7.9535e-29	Padi1
chr12-51718380-51719301	4Ma	1.47153e-33	2.94677	0.197	0.026	1.85127e-28	Ap4s1
chr10-128372971-128373746	4Ma	1.73068e-33	3.0833	0.184	0.023	2.1773e-28	Coq10a
chr17-25594777-25595701	4Ma	5.29145e-33	2.70936	0.243	0.04	6.65696e-28	Lmf1
chr9-123594529-123595382	4Ma	1.40505e-32	2.89669	0.211	0.031	1.76764e-27	Slc6a20b
chr11-73185925-73186825	4Ma	1.42492e-32	3.5214	0.132	0.012	1.79264e-27	Ctns
chr14-31183362-31184250	4Ma	2.33836e-32	2.72099	0.23	0.037	2.9418e-27	Nisch
chr18-5376359-5377284	4Ma	3.43977e-32	2.61864	0.25	0.043	4.32744e-27	Zfp438
chr9-21261692-21262553	4Ma	7.99348e-32	3.10352	0.171	0.021	1.00563e-26	Atg4d
chr7-122127585-122128436	4Ma	1.3706e-31	3.17048	0.164	0.02	1.72429e-26	Palb2
chr8-117074238-117075176	4Ma	2.58856e-31	3.29563	0.145	0.015	3.25656e-26	Pkd1l2
chr19-42258020-42258875	4Ma	3.9338e-31	3.46565	0.125	0.011	4.94896e-26	Golga7b
chr10-120163256-120164156	4Ma	5.77531e-31	3.67626	0.112	0.009	7.26568e-26	Irak3
chr11-105445559-105446348	4Ma	7.6396e-31	2.76229	0.204	0.03	9.61107e-26	2023-03-10
chr7-143888010-143888860	4Ma	1.83699e-30	3.80781	0.105	0.008	2.31104e-25	Gm498
chr15-100749645-100750437	4Ma	1.96101e-30	2.36297	0.309	0.068	2.46707e-25	Slc4a8
chr15-76189796-76190664	4Ma	2.46051e-30	2.51611	0.27	0.053	3.09547e-25	Plec
chr7-66092078-66092779	4Ma	2.85389e-30	3.74305	0.105	0.008	3.59037e-25	Vimp
chr1-135534467-135535388	4Ma	2.97355e-30	2.87256	0.197	0.029	3.74091e-25	Nav1
chr3-40658089-40658949	4Ma	5.1006e-30	3.66059	0.112	0.01	6.41686e-25	Intu
chr12-4536148-4536994	4Ma	6.53573e-30	2.94579	0.184	0.026	8.22234e-25	Gm3625
chr2-157092423-157093326	4Ma	8.12255e-30	2.87727	0.197	0.03	1.02187e-24	Tldc2
chr6-30855676-30856575	4Ma	8.82396e-30	3.03351	0.171	0.023	1.11011e-24	Copg2
chr17-36261552-36262449	4Ma	1.01154e-29	2.93667	0.184	0.026	1.27258e-24	Trim39
chr10-121496333-121497187	4Ma	1.23038e-29	2.78213	0.211	0.034	1.5479e-24	Rassf3
chr5-118712994-118713788	4Ma	1.86965e-29	2.90725	0.178	0.024	2.35213e-24	Med13l
chr13-47184513-47185453	4Ma	2.16162e-29	3.57581	0.112	0.01	2.71945e-24	Rnf144b
chr13-110902924-110903814	4Ma	3.06482e-29	3.25979	0.138	0.015	3.85573e-24	Actbl2
chr19-47003764-47004637	4Ma	3.13135e-29	2.56462	0.243	0.045	3.93943e-24	Nt5c2
chr4-135563370-135564260	4Ma	3.54608e-29	2.78584	0.204	0.032	4.46118e-24	Grhl3
chr9-122230458-122231363	4Ma	3.69312e-29	2.68698	0.224	0.039	4.64616e-24	Ano10
chr4-136934604-136935520	4Ma	3.70242e-29	3.29606	0.132	0.014	4.65786e-24	Epha8
chr4-123691974-123692898	4Ma	4.21444e-29	3.30581	0.138	0.015	5.30202e-24	Macf1
chr11-50369193-50370089	4Ma	4.68111e-29	2.58599	0.237	0.043	5.88912e-24	Hnrnph1
chr17-73100360-73101203	4Ma	5.74794e-29	3.55003	0.112	0.01	7.23125e-24	Lclat1
chr5-113840128-113840928	4Ma	6.06383e-29	2.59924	0.23	0.041	7.62866e-24	Coro1c
chr10-59735826-59736556	4Ma	6.30045e-29	3.45776	0.118	0.011	7.92635e-24	Micu1
chr2-125575474-125576199	4Ma	9.2984e-29	3.29729	0.138	0.015	1.16979e-23	Cep152
chr4-34943545-34944392	4Ma	9.53972e-29	3.70899	0.105	0.009	1.20015e-23	Mob3b
chr10-74631109-74632015	4Ma	9.87768e-29	3.61075	0.112	0.01	1.24267e-23	Pcdh15
chr17-50874394-50875307	4Ma	1.35034e-28	3.19373	0.145	0.017	1.69881e-23	Tbc1d5
chr9-21204075-21204622	4Ma	2.76778e-28	3.05518	0.158	0.02	3.48203e-23	Pde4a
chr7-143132562-143133474	4Ma	3.26244e-28	2.83837	0.178	0.025	4.10434e-23	Kcnq1
chr16-33134668-33135578	4Ma	3.90163e-28	3.21894	0.132	0.014	4.90849e-23	Lmln
chr1-133084192-133084926	4Ma	4.54094e-28	2.46682	0.25	0.048	5.71277e-23	Pik3c2b
chr2-32549541-32550432	4Ma	5.39758e-28	2.852	0.184	0.027	6.79048e-23	Fam102a
chr11-59562654-59563532	4Ma	6.32614e-28	3.32878	0.125	0.013	7.95866e-23	Nlrp3
chr10-84398194-84399087	4Ma	8.5512e-28	3.43885	0.118	0.012	1.07579e-22	Nuak1
chr7-38134194-38135052	4Ma	1.08884e-27	3.05193	0.145	0.017	1.36983e-22	Ccne1
chr16-33130709-33131125	4Ma	1.09495e-27	3.12515	0.145	0.017	1.37751e-22	Lmln
chr12-13498472-13499324	4Ma	2.03523e-27	3.29012	0.132	0.015	2.56044e-22	Nbas
chr7-126770554-126771451	4Ma	2.12169e-27	2.97054	0.158	0.021	2.66922e-22	Gdpd3
chr10-21889097-21889960	4Ma	2.41628e-27	3.35978	0.125	0.013	3.03983e-22	Sgk1
chr4-98450860-98451709	4Ma	2.62691e-27	3.03802	0.151	0.019	3.30481e-22	Inadl
chr11-97817334-97818200	4Ma	2.95623e-27	3.31743	0.118	0.012	3.71911e-22	Lasp1
chr8-11270672-11271535	4Ma	3.62365e-27	3.25806	0.125	0.013	4.55877e-22	Col4a1
chr12-103250146-103251028	4Ma	4.34508e-27	2.33649	0.27	0.057	5.46637e-22	Prima1
chr7-64863306-64864225	4Ma	4.35959e-27	3.41574	0.112	0.011	5.48462e-22	Fam189a1
chr1-87038323-87039241	4Ma	4.92774e-27	2.90781	0.158	0.021	6.19939e-22	Dis3l2
chr16-29977325-29978227	4Ma	5.05769e-27	2.38447	0.27	0.058	6.36287e-22	Gm1968
chr6-129727077-129727947	4Ma	7.64938e-27	3.53584	0.105	0.01	9.62338e-22	Klri2
chr9-96725534-96726391	4Ma	8.25005e-27	3.56361	0.105	0.01	1.03791e-21	Zbtb38
chr2-26360671-26361508	4Ma	8.35241e-27	2.47776	0.237	0.046	1.05078e-21	Card9
chr6-54771795-54772664	4Ma	8.57783e-27	3.10535	0.138	0.016	1.07914e-21	Znrf2
chr17-56282987-56283878	4Ma	9.42801e-27	2.79599	0.191	0.031	1.1861e-21	Plin3
chr3-52629994-52630876	4Ma	1.08242e-26	2.49142	0.23	0.044	1.36174e-21	RP24-117F4.2
chr17-30688521-30689366	4Ma	1.25448e-26	3.05612	0.138	0.016	1.57822e-21	Dnah8
chr7-46927969-46928890	4Ma	1.36158e-26	3.28552	0.125	0.014	1.71295e-21	Uevld
chr8-117628322-117629088	4Ma	1.45884e-26	2.56432	0.224	0.041	1.83531e-21	Plcg2
chr11-98900316-98901237	4Ma	1.55928e-26	2.89997	0.164	0.023	1.96167e-21	Wipf2
chr5-91301836-91302752	4Ma	1.85662e-26	3.25031	0.118	0.012	2.33574e-21	Btc
chr12-99031536-99032409	4Ma	3.55893e-26	3.20766	0.125	0.014	4.47735e-21	Ttc8
chr3-84852652-84853561	4Ma	3.90664e-26	3.18502	0.132	0.015	4.91479e-21	RP24-559D1.1
chr13-58628857-58629811	4Ma	4.22083e-26	3.03952	0.145	0.018	5.31006e-21	Slc28a3
chr1-16078808-16079675	4Ma	5.43606e-26	3.20441	0.132	0.016	6.83889e-21	4930444P10Rik
chr3-53459888-53460777	4Ma	8.36633e-26	2.84095	0.164	0.024	1.05253e-20	Nhlrc3
chr13-115116886-115117816	4Ma	1.16683e-25	2.59518	0.211	0.039	1.46795e-20	Itga1
chr6-89281608-89282199	4Ma	1.17824e-25	2.68397	0.197	0.034	1.4823e-20	Gm26811
chr4-48212707-48213577	4Ma	1.49325e-25	3.30984	0.112	0.011	1.87859e-20	Erp44
chr4-55658710-55659578	4Ma	2.43137e-25	2.26623	0.263	0.057	3.05881e-20	Gm12506
chr7-116603202-116603683	4Ma	2.6582e-25	2.69834	0.184	0.03	3.34418e-20	n-R5s157
chr12-70004808-70005689	4Ma	3.35603e-25	3.48154	0.105	0.01	4.22209e-20	Nin
chr9-63031075-63031964	4Ma	4.3147e-25	2.48055	0.211	0.038	5.42816e-20	Pias1
chr17-55722109-55722928	4Ma	4.63914e-25	3.41608	0.105	0.01	5.83632e-20	Pot1b
chr1-38942562-38943356	4Ma	4.89624e-25	2.86367	0.158	0.023	6.15977e-20	Nms
chr7-126625257-126626170	4Ma	5.07263e-25	3.40248	0.105	0.01	6.38167e-20	Nupr1
chr10-78439429-78440326	4Ma	5.83784e-25	2.47932	0.217	0.041	7.34435e-20	Pdxk
chr13-49355119-49356021	4Ma	6.0767e-25	2.47837	0.204	0.036	7.64485e-20	Bicd2
chr1-133777373-133778222	4Ma	7.34675e-25	2.85573	0.158	0.023	9.24265e-20	Atp2b4
chr2-126601810-126602722	4Ma	1.14512e-24	2.54262	0.204	0.037	1.44063e-19	Hdc
chr4-47777154-47778022	4Ma	1.15523e-24	3.35737	0.105	0.01	1.45335e-19	Gm12434
chr19-10859063-10859941	4Ma	1.66008e-24	2.37495	0.23	0.046	2.08848e-19	Tmem132a
chr11-53783039-53783891	4Ma	2.13293e-24	2.51445	0.204	0.037	2.68335e-19	Gm12216
chr10-83091302-83092167	4Ma	2.17498e-24	2.89131	0.158	0.023	2.73626e-19	Chst11
chr15-79588625-79589514	4Ma	2.49632e-24	2.64142	0.184	0.031	3.14053e-19	Dmc1
chr4-86632296-86633148	4Ma	4.0251e-24	2.47707	0.217	0.043	5.06382e-19	Plin2
chr18-67406166-67407055	4Ma	4.09671e-24	2.69566	0.171	0.027	5.1539e-19	Afg3l2
chr5-130277869-130278768	4Ma	5.79225e-24	3.33119	0.105	0.011	7.28699e-19	Tyw1
chr12-68835770-68836670	4Ma	6.08016e-24	2.59774	0.184	0.031	7.64921e-19	n-R5s61
chr16-90215149-90216016	4Ma	7.2298e-24	2.9431	0.145	0.02	9.09553e-19	Sod1
chr12-99033224-99034126	4Ma	7.77133e-24	2.6991	0.158	0.023	9.7768e-19	Ttc8
chr2-131204349-131205258	4Ma	8.94729e-24	1.7447	0.428	0.143	1.12562e-18	Ap5s1
chr17-13867145-13868001	4Ma	1.14764e-23	2.50072	0.184	0.031	1.4438e-18	Mllt4
chr10-67695846-67696576	4Ma	1.25588e-23	3.27257	0.112	0.012	1.57997e-18	Gm10797
chr7-115251488-115252300	4Ma	1.37328e-23	3.24651	0.112	0.012	1.72767e-18	Sox6
chr1-121508454-121509394	4Ma	1.96325e-23	2.48189	0.191	0.034	2.46989e-18	Htr5b
chr1-36121034-36121869	4Ma	2.27115e-23	3.40135	0.105	0.011	2.85724e-18	RP23-173H19.3
chr18-38203356-38204103	4Ma	2.31042e-23	2.55722	0.197	0.037	2.90665e-18	Pcdh1
chr17-57152740-57153643	4Ma	2.36785e-23	3.42634	0.105	0.011	2.9789e-18	Cd70
chr8-120445018-120445884	4Ma	2.78058e-23	2.80524	0.158	0.024	3.49814e-18	Gse1
chr11-73192838-73193758	4Ma	3.20082e-23	2.86067	0.145	0.021	4.02683e-18	Ctns
chr14-54770325-54770981	4Ma	4.87504e-23	2.53181	0.197	0.037	6.1331e-18	Slc7a8
chr6-125152208-125153139	4Ma	5.04038e-23	1.76263	0.388	0.12	6.3411e-18	Iffo1
chr10-75276242-75277052	4Ma	5.24572e-23	2.81477	0.151	0.023	6.59942e-18	Specc1l
chr12-54256469-54257377	4Ma	1.06087e-22	2.8761	0.145	0.021	1.33464e-17	Egln3
chr18-77811173-77812066	4Ma	1.25865e-22	2.98707	0.132	0.018	1.58345e-17	Pstpip2
chr5-148509037-148509939	4Ma	1.46463e-22	2.78283	0.151	0.023	1.8426e-17	Ubl3
chr19-23520384-23521294	4Ma	1.57015e-22	3.27305	0.105	0.011	1.97534e-17	1700028P14Rik
chr7-44967790-44968674	4Ma	1.58738e-22	2.6752	0.164	0.027	1.99702e-17	Cpt1c
chr10-94505042-94505913	4Ma	2.24369e-22	2.63346	0.164	0.027	2.82269e-17	Tmcc3
chr2-131539581-131540460	4Ma	2.35629e-22	3.11617	0.118	0.015	2.96436e-17	Adra1d
chr13-40845829-40846682	4Ma	3.14191e-22	2.4934	0.191	0.036	3.95271e-17	Gcnt2
chr12-77833180-77834023	4Ma	4.19546e-22	3.00568	0.118	0.015	5.27814e-17	Fut8
chr17-29673521-29674424	4Ma	4.26279e-22	2.55521	0.171	0.029	5.36284e-17	Gm28043
chr17-47220960-47221886	4Ma	4.57969e-22	1.55749	0.5	0.207	5.76152e-17	Trerf1
chr7-31031526-31032409	4Ma	5.39794e-22	2.04617	0.303	0.083	6.79093e-17	Fxyd5
chr15-64277874-64278495	4Ma	5.56541e-22	3.04795	0.125	0.017	7.00162e-17	Asap1
chr5-134418218-134419059	4Ma	5.70025e-22	2.63117	0.171	0.03	7.17126e-17	Gtf2ird1
chr10-14216386-14217279	4Ma	8.06884e-22	2.45529	0.184	0.034	1.01511e-16	Hivep2
chr12-104415514-104416421	4Ma	9.2059e-22	2.82707	0.138	0.02	1.15816e-16	Serpina3n
chr17-47225085-47225978	4Ma	9.36072e-22	2.5649	0.184	0.035	1.17763e-16	Trerf1
chr5-117147280-117147871	4Ma	1.08183e-21	2.1877	0.257	0.063	1.36101e-16	Taok3
chr2-181435999-181436902	4Ma	1.11773e-21	1.99978	0.303	0.084	1.40617e-16	Zbtb46
chr6-97855367-97856260	4Ma	1.12871e-21	1.94903	0.309	0.085	1.41998e-16	Mitf
chr8-70730944-70731651	4Ma	1.21352e-21	2.48485	0.191	0.037	1.52668e-16	Pde4c
chr9-121635862-121636757	4Ma	1.21731e-21	2.56017	0.178	0.032	1.53145e-16	Lyzl4
chr2-68838971-68839834	4Ma	1.22761e-21	3.21502	0.105	0.012	1.54441e-16	Cers6
chr2-27690773-27691557	4Ma	1.29157e-21	2.5292	0.184	0.035	1.62488e-16	Rxra
chr10-126458003-126458873	4Ma	1.32374e-21	3.18443	0.105	0.012	1.66534e-16	Xrcc6bp1
chr4-137918180-137919023	4Ma	1.50052e-21	3.12237	0.112	0.014	1.88775e-16	Ece1
chr17-32634679-32635595	4Ma	1.67371e-21	1.71973	0.401	0.139	2.10562e-16	Cyp4f37
chr15-64259782-64260664	4Ma	1.68599e-21	2.51074	0.184	0.035	2.12107e-16	Asap1
chr11-101579554-101580460	4Ma	1.94626e-21	2.39942	0.204	0.042	2.44852e-16	Nbr1
chr15-60141347-60142267	4Ma	2.17045e-21	2.29653	0.217	0.046	2.73056e-16	4933412E24Rik
chr16-85083931-85084831	4Ma	2.23386e-21	2.84544	0.138	0.02	2.81034e-16	App
chr11-62012235-62012948	4Ma	2.28436e-21	2.45859	0.184	0.034	2.87386e-16	Specc1
chr15-77936284-77937179	4Ma	2.70906e-21	2.30064	0.217	0.047	3.40816e-16	Foxred2
chr7-109174546-109175397	4Ma	2.77266e-21	2.54948	0.164	0.028	3.48817e-16	Lmo1
chr2-145821777-145822680	4Ma	2.90619e-21	1.94448	0.309	0.086	3.65616e-16	Rin2
chr8-84494996-84495886	4Ma	3.48845e-21	2.96389	0.125	0.017	4.38868e-16	Cacna1a
chr10-94575713-94576634	4Ma	3.54015e-21	3.04642	0.112	0.014	4.45372e-16	Tmcc3
chr9-71694901-71695762	4Ma	5.36293e-21	3.14434	0.105	0.012	6.74689e-16	Cgnl1
chr2-154805188-154805925	4Ma	5.63735e-21	3.09392	0.112	0.014	7.09212e-16	Raly
chr7-98800560-98801414	4Ma	7.84772e-21	2.06189	0.263	0.066	9.8729e-16	Wnt11
chr19-6471661-6472548	4Ma	8.84849e-21	2.86474	0.132	0.019	1.11319e-15	Nrxn2
chr4-155664781-155665660	4Ma	9.85781e-21	2.43536	0.184	0.036	1.24017e-15	Mib2
chr2-112509909-112510808	4Ma	1.11594e-20	2.84222	0.132	0.019	1.40392e-15	Aven
chr7-4724198-4724720	4Ma	1.43959e-20	1.98213	0.296	0.084	1.81109e-15	Tmem150b
chr4-47580283-47581197	4Ma	1.62001e-20	2.57187	0.151	0.025	2.03807e-15	Sec61b
chr8-35428015-35428653	4Ma	1.66588e-20	3.08613	0.112	0.014	2.09577e-15	Eri1
chr6-108755693-108756593	4Ma	1.76187e-20	2.78164	0.138	0.021	2.21654e-15	Arl8b
chr15-97870897-97871577	4Ma	1.85133e-20	3.09684	0.118	0.016	2.32908e-15	Vdr
chr13-49271749-49272697	4Ma	2.02723e-20	2.38333	0.211	0.047	2.55037e-15	Fgd3
chr10-88799045-88799966	4Ma	2.18521e-20	3.02735	0.112	0.014	2.74912e-15	Utp20
chr5-142920464-142921382	4Ma	2.71962e-20	1.77539	0.362	0.12	3.42145e-15	Actb
chr17-87616560-87617425	4Ma	2.89577e-20	2.80671	0.125	0.018	3.64305e-15	Epcam
chr2-158772582-158773483	4Ma	3.16126e-20	2.56715	0.158	0.027	3.97705e-15	Fam83d
chr10-98798599-98799527	4Ma	3.52741e-20	2.56948	0.158	0.027	4.43769e-15	Atp2b1
chr2-163579819-163580746	4Ma	4.47341e-20	2.83003	0.132	0.02	5.62782e-15	Hnf4a
chr6-122862543-122863464	4Ma	5.05468e-20	2.36071	0.204	0.044	6.35909e-15	C3ar1
chr17-12165102-12166023	4Ma	5.5247e-20	2.95867	0.112	0.014	6.95041e-15	Agpat4
chrX-134230135-134231012	4Ma	1.33782e-19	2.94408	0.112	0.015	1.68305e-14	Trmt2b
chr9-109021376-109022269	4Ma	1.37445e-19	1.67973	0.368	0.126	1.72915e-14	Pfkfb4
chrX-7838848-7839650	4Ma	1.42251e-19	2.83001	0.125	0.018	1.7896e-14	Kcnd1
chr19-3376999-3377920	4Ma	1.44984e-19	2.9043	0.125	0.018	1.82399e-14	Cpt1a
chr17-43137878-43138657	4Ma	1.57256e-19	1.62257	0.401	0.144	1.97837e-14	Tnfrsf21
chr14-20891481-20892398	4Ma	1.60822e-19	2.63703	0.145	0.024	2.02324e-14	Vcl
chr14-57718060-57718901	4Ma	1.71129e-19	2.77889	0.132	0.02	2.1529e-14	Lats2
chr14-97759334-97760226	4Ma	1.85219e-19	2.53499	0.151	0.026	2.33017e-14	Dach1
chr3-95888422-95889185	4Ma	2.03239e-19	3.08881	0.105	0.013	2.55687e-14	BC028528
chr12-102250769-102251626	4Ma	2.97805e-19	2.50439	0.158	0.029	3.74657e-14	Slc24a4
chr5-144068132-144069077	4Ma	3.866e-19	2.53166	0.164	0.031	4.86366e-14	Lmtk2
chr16-87603486-87604274	4Ma	4.53631e-19	2.49485	0.164	0.031	5.70695e-14	Map3k7cl
chr11-94162869-94163733	4Ma	4.74215e-19	2.6212	0.151	0.027	5.96591e-14	B230206L02Rik
chr1-177569393-177570264	4Ma	4.89131e-19	2.87484	0.118	0.017	6.15356e-14	RP23-326H11.2
chr14-31225544-31226435	4Ma	5.43125e-19	2.68997	0.145	0.025	6.83283e-14	Sema3g
chr13-56581889-56582803	4Ma	7.54686e-19	3.0161	0.105	0.014	9.4944e-14	Tgfbi
chr7-75379440-75380326	4Ma	8.08766e-19	2.59975	0.138	0.023	1.01748e-13	1500012K07Rik
chr2-112232413-112233312	4Ma	9.2923e-19	2.52668	0.151	0.027	1.16903e-13	Lpcat4
chr7-130047095-130047979	4Ma	1.74685e-18	2.10931	0.217	0.052	2.19765e-13	Fgfr2
chr10-71369125-71370028	4Ma	2.20682e-18	2.39005	0.164	0.032	2.77632e-13	Ipmk
chr16-30257608-30258516	4Ma	2.35933e-18	2.38826	0.171	0.035	2.96818e-13	Cpn2
chr10-128389399-128390269	4Ma	2.65297e-18	2.5327	0.158	0.03	3.33759e-13	Ankrd52
chr6-82769692-82770564	4Ma	2.73823e-18	2.29787	0.191	0.042	3.44486e-13	Hk2
chr2-49349487-49350390	4Ma	2.98858e-18	2.84585	0.118	0.018	3.75981e-13	Mbd5
chr1-177680892-177681818	4Ma	3.013e-18	2.33418	0.184	0.04	3.79054e-13	2310043L19Rik
chr1-178641524-178642436	4Ma	3.15734e-18	2.49886	0.151	0.028	3.97213e-13	Kif26b
chr11-76260837-76261747	4Ma	3.37491e-18	2.78713	0.125	0.02	4.24584e-13	Nxn
chr12-81737551-81738400	4Ma	3.50177e-18	2.42835	0.171	0.035	4.40544e-13	Map3k9
chr17-29435201-29436160	4Ma	3.88247e-18	2.1834	0.23	0.06	4.88438e-13	Gm26885
chr8-27106407-27107300	4Ma	4.07368e-18	1.45519	0.454	0.186	5.12494e-13	Gpr124
chr5-64835043-64835929	4Ma	4.33563e-18	2.65708	0.138	0.024	5.45448e-13	Klf3
chr4-72318871-72319776	4Ma	5.00642e-18	2.81275	0.118	0.018	6.29837e-13	C630043F03Rik
chr18-4209930-4210828	4Ma	5.46946e-18	1.88892	0.276	0.081	6.88091e-13	Lyzl1
chr11-95595343-95596245	4Ma	5.9082e-18	1.68049	0.355	0.124	7.43287e-13	Ngfr
chr2-119397017-119397918	4Ma	6.21852e-18	2.10593	0.217	0.053	7.82327e-13	Ino80
chr1-61709509-61710412	4Ma	7.24023e-18	2.49151	0.145	0.026	9.10864e-13	Pard3b
chr1-125462618-125463499	4Ma	7.2975e-18	2.91742	0.105	0.014	9.18069e-13	Gm28706
chr2-3912467-3913370	4Ma	7.84755e-18	2.90947	0.105	0.014	9.87269e-13	Gm13191
chr2-59889493-59890402	4Ma	1.01796e-17	2.8485	0.112	0.016	1.28065e-12	Wdsub1
chr10-82780078-82780971	4Ma	1.03186e-17	2.90085	0.105	0.015	1.29814e-12	Nfyb
chr4-83121956-83122911	4Ma	1.37602e-17	2.28602	0.178	0.038	1.73111e-12	Frem1
chr4-152077905-152078782	4Ma	1.51462e-17	2.1775	0.197	0.046	1.90548e-12	Plekhg5
chr6-101153725-101154627	4Ma	1.71787e-17	2.65994	0.125	0.02	2.16118e-12	Pdzrn3
chr10-77550739-77551599	4Ma	1.78023e-17	2.6981	0.125	0.02	2.23964e-12	Itgb2
chr18-88837941-88838816	4Ma	2.08387e-17	2.84966	0.105	0.015	2.62163e-12	Socs6
chr17-55962886-55963791	4Ma	2.14048e-17	2.6019	0.138	0.025	2.69285e-12	Ccdc94
chr15-62002419-62003331	4Ma	2.55951e-17	2.59043	0.145	0.027	3.22002e-12	Myc
chr16-75960791-75961683	4Ma	2.8693e-17	2.68168	0.125	0.021	3.60975e-12	Samsn1
chr15-91643473-91644376	4Ma	2.87666e-17	2.48136	0.151	0.029	3.61901e-12	Lrrk2
chr1-180835313-180836112	4Ma	3.16295e-17	2.59486	0.132	0.023	3.97918e-12	Sde2
chr7-141016610-141017539	4Ma	3.28418e-17	1.89914	0.27	0.08	4.13169e-12	Ifitm6
chr4-59177352-59178226	4Ma	3.36453e-17	2.43139	0.151	0.029	4.23277e-12	Ugcg
chr19-44377864-44378674	4Ma	3.71567e-17	2.44431	0.151	0.029	4.67453e-12	Scd1
chr3-87529362-87530140	4Ma	3.9929e-17	2.60199	0.138	0.025	5.02331e-12	Etv3
chr4-148655696-148656536	4Ma	4.04804e-17	2.19485	0.191	0.045	5.09268e-12	Gm572
chr10-116658191-116659057	4Ma	4.06641e-17	1.72133	0.303	0.096	5.11579e-12	Gm26579
chr4-115830470-115831402	4Ma	4.11648e-17	1.94089	0.257	0.074	5.17877e-12	Mob3c
chr9-120304298-120305131	4Ma	4.11662e-17	2.48733	0.145	0.027	5.17896e-12	Myrip
chr7-30579594-30580462	4Ma	5.07273e-17	2.84016	0.112	0.017	6.38179e-12	Kmt2b
chr11-62233668-62234554	4Ma	5.95366e-17	2.68976	0.118	0.019	7.49007e-12	Specc1
chr13-55204947-55205809	4Ma	6.89795e-17	2.78565	0.105	0.015	8.67803e-12	Nsd1
chr5-100632469-100633328	4Ma	7.28575e-17	2.46836	0.138	0.025	9.16591e-12	Coq2
chr1-87279916-87280812	4Ma	7.38842e-17	2.04453	0.224	0.059	9.29508e-12	Efhd1
chr1-152606003-152606916	4Ma	7.44532e-17	2.07751	0.224	0.06	9.36666e-12	Rgl1
chr11-46461416-46462253	4Ma	7.84207e-17	2.06269	0.23	0.064	9.86579e-12	Havcr2
chr11-54794438-54795334	4Ma	8.05525e-17	2.83241	0.112	0.017	1.0134e-11	Cdc42se2
chr1-170392832-170393732	4Ma	8.12097e-17	2.38544	0.151	0.03	1.02167e-11	Nos1ap
chr6-57768688-57769510	4Ma	1.01424e-16	2.33605	0.171	0.038	1.27597e-11	Vopp1
chr8-122484576-122485468	4Ma	1.04479e-16	1.83621	0.27	0.08	1.31441e-11	Piezo1
chr5-107046381-107047173	4Ma	1.18945e-16	2.29495	0.158	0.032	1.4964e-11	Tgfbr3
chr4-152290325-152291269	4Ma	1.22081e-16	1.94215	0.25	0.073	1.53586e-11	Hes3
chr2-145740479-145741395	4Ma	1.24081e-16	2.2143	0.184	0.042	1.56102e-11	BC039771
chr13-34063645-34064536	4Ma	1.3226e-16	2.50609	0.138	0.026	1.66391e-11	Bphl
chr3-84022538-84023442	4Ma	1.47207e-16	2.27383	0.171	0.038	1.85196e-11	D930015E06Rik
chr1-107505896-107506808	4Ma	1.54573e-16	2.59354	0.125	0.021	1.94462e-11	Serpinb2
chr11-102440011-102440868	4Ma	1.59801e-16	1.91999	0.243	0.069	2.01039e-11	Fam171a2
chr15-59742482-59743394	4Ma	1.60748e-16	2.48511	0.145	0.028	2.0223e-11	Trib1
chr10-53776295-53777155	4Ma	1.81055e-16	2.78022	0.112	0.018	2.27778e-11	Fam184a
chr5-114745302-114746065	4Ma	2.0489e-16	2.67449	0.118	0.02	2.57764e-11	Git2
chr3-89359945-89360871	4Ma	2.37166e-16	2.07217	0.211	0.055	2.9837e-11	Dcst1
chr17-88341334-88342208	4Ma	2.54596e-16	1.97967	0.23	0.063	3.20297e-11	Foxn2
chr2-11496348-11497266	4Ma	2.73532e-16	1.75798	0.296	0.098	3.4412e-11	Pfkfb3
chr13-6109151-6110008	4Ma	2.80649e-16	2.74066	0.105	0.016	3.53073e-11	Klf6
chr5-64438364-64439279	4Ma	2.81825e-16	2.62419	0.125	0.022	3.54553e-11	1700027F09Rik
chr15-39192911-39193776	4Ma	3.047e-16	2.82659	0.105	0.016	3.83331e-11	Rims2
chr5-64378645-64379560	4Ma	3.47769e-16	1.89774	0.257	0.077	4.37515e-11	Tbc1d1
chr2-170435956-170436884	4Ma	3.99807e-16	1.80399	0.283	0.091	5.02981e-11	Bcas1
chr10-8535130-8536017	4Ma	4.73673e-16	2.54433	0.125	0.022	5.95909e-11	Ust
chr15-98600112-98601011	4Ma	6.37751e-16	2.52062	0.132	0.024	8.02329e-11	Adcy6
chr16-92801506-92802143	4Ma	7.04128e-16	1.72454	0.303	0.104	8.85835e-11	Runx1
chr9-64925441-64926273	4Ma	7.29101e-16	2.6115	0.125	0.022	9.17253e-11	Slc24a1
chr16-22299664-22300568	4Ma	7.38395e-16	2.48919	0.132	0.024	9.28946e-11	Tra2b
chr3-68798182-68799024	4Ma	8.4181e-16	2.505	0.138	0.027	1.05905e-10	RP24-399B3.7
chr2-126491382-126491990	4Ma	8.52557e-16	2.32393	0.158	0.034	1.07257e-10	Atp8b4
chr13-54798057-54798670	4Ma	8.86742e-16	2.44788	0.132	0.024	1.11557e-10	Tspan17
chr2-32547638-32548556	4Ma	8.91364e-16	2.28288	0.178	0.042	1.12139e-10	Fam102a
chr15-82196059-82196806	4Ma	9.1815e-16	2.4737	0.138	0.027	1.15509e-10	Srebf2
chr15-50866598-50867506	4Ma	9.2612e-16	2.07713	0.178	0.041	1.16511e-10	Trps1
chr7-27640194-27641076	4Ma	9.2777e-16	2.40779	0.138	0.027	1.16719e-10	Akt2
chr9-85423605-85424427	4Ma	9.29897e-16	2.72917	0.105	0.016	1.16987e-10	Fam46a
chr12-81723297-81724167	4Ma	9.92925e-16	2.16476	0.191	0.048	1.24916e-10	Map3k9
chr3-88454799-88455538	4Ma	1.026e-15	1.89554	0.243	0.072	1.29077e-10	Sema4a
chr5-32198924-32199775	4Ma	1.10796e-15	1.96605	0.211	0.056	1.39388e-10	Plb1
chr9-41168015-41168899	4Ma	1.18729e-15	2.01162	0.204	0.053	1.49369e-10	Ubash3b
chr10-78090015-78090841	4Ma	1.26282e-15	1.99711	0.224	0.063	1.5887e-10	Icosl
chr13-60707040-60707871	4Ma	1.36163e-15	2.11989	0.191	0.048	1.71302e-10	Dapk1
chr11-113129095-113130003	4Ma	1.53203e-15	2.23961	0.158	0.034	1.92738e-10	2610035D17Rik
chr3-96016138-96016832	4Ma	1.98119e-15	2.39486	0.132	0.025	2.49245e-10	Vps45
chr9-63793724-63794606	4Ma	2.10046e-15	2.49153	0.132	0.025	2.6425e-10	Smad3
chr5-23521533-23522437	4Ma	2.10404e-15	1.59247	0.322	0.114	2.64701e-10	Srpk2
chr9-66131277-66132169	4Ma	2.11036e-15	2.80882	0.105	0.017	2.65496e-10	Fam96a
chr2-156316143-156316996	4Ma	2.30119e-15	2.43313	0.125	0.023	2.89503e-10	Cnbd2
chr19-5692261-5693149	4Ma	2.35455e-15	1.8512	0.25	0.076	2.96217e-10	Map3k11
chr12-88445396-88446322	4Ma	2.48736e-15	2.75719	0.105	0.017	3.12924e-10	Adck1
chr1-152024737-152025689	4Ma	2.55969e-15	2.09363	0.191	0.048	3.22025e-10	1700025G04Rik
chr4-55716147-55717068	4Ma	2.69851e-15	2.3868	0.145	0.03	3.39488e-10	Gm12506
chr16-31550450-31551217	4Ma	2.76688e-15	2.3814	0.138	0.027	3.48091e-10	Bdh1
chr3-88119686-88120559	4Ma	3.17428e-15	2.35035	0.151	0.033	3.99344e-10	Iqgap3
chr8-120108906-120109824	4Ma	3.32939e-15	2.23321	0.171	0.041	4.18858e-10	Gm20388
chr6-30898368-30899225	4Ma	3.53851e-15	2.48429	0.125	0.023	4.45166e-10	4930412F09Rik
chr4-55816985-55817870	4Ma	3.56249e-15	1.68959	0.296	0.1	4.48183e-10	Gm12519
chr2-77268456-77269336	4Ma	3.63204e-15	2.13965	0.178	0.043	4.56933e-10	Sestd1
chr18-64597719-64598611	4Ma	3.64269e-15	2.59332	0.118	0.021	4.58273e-10	Atp8b1
chr15-53555937-53556870	4Ma	4.53222e-15	1.98569	0.197	0.051	5.7018e-10	Samd12
chr12-81746123-81746992	4Ma	4.75639e-15	2.39317	0.138	0.028	5.98382e-10	Map3k9
chr8-72739254-72740084	4Ma	4.95388e-15	2.11845	0.178	0.043	6.23228e-10	Sin3b
chr17-45554187-45554828	4Ma	5.85656e-15	1.73318	0.289	0.101	7.36791e-10	Nfkbie
chr6-140485369-140486256	4Ma	6.12797e-15	2.28473	0.151	0.033	7.70936e-10	Plekha5
chr1-191131320-191132159	4Ma	6.22793e-15	2.66833	0.105	0.017	7.83511e-10	RP23-399N18.9
chr6-50059675-50060590	4Ma	6.36021e-15	2.63115	0.112	0.019	8.00153e-10	Gm21786
chr2-168882789-168883657	4Ma	6.72577e-15	2.11786	0.191	0.05	8.46143e-10	Zfp64
chr8-121573075-121573957	4Ma	6.77281e-15	2.57098	0.118	0.021	8.5206e-10	Fbxo31
chr3-88485826-88486734	4Ma	7.24544e-15	1.82166	0.237	0.07	9.1152e-10	Lmna
chr11-113786773-113787701	4Ma	8.83964e-15	2.44662	0.125	0.023	1.11208e-09	Sdk2
chr7-143525241-143526135	4Ma	9.41789e-15	2.73282	0.112	0.02	1.18483e-09	Nap1l4
chr8-94811456-94812076	4Ma	9.58104e-15	2.56519	0.118	0.021	1.20535e-09	Ccl17
chr10-42892707-42893622	4Ma	9.60756e-15	2.30173	0.151	0.033	1.20869e-09	Scml4
chr1-37852295-37853211	4Ma	9.88528e-15	2.52304	0.125	0.024	1.24363e-09	Tsga10
chr19-56799368-56800269	4Ma	9.93549e-15	2.32525	0.145	0.031	1.24994e-09	Ccdc186
chr11-70114587-70115256	4Ma	9.99704e-15	2.21183	0.158	0.036	1.25769e-09	Asgr2
chr6-3487126-3488013	4Ma	1.02596e-14	2.55842	0.112	0.019	1.29072e-09	Hepacam2
chr15-99819607-99820508	4Ma	1.05419e-14	2.42835	0.132	0.026	1.32624e-09	Lima1
chr5-110345298-110346202	4Ma	1.12088e-14	2.42898	0.132	0.026	1.41013e-09	Lrcol1
chr7-116606800-116607559	4Ma	1.1901e-14	2.22448	0.171	0.042	1.49722e-09	n-R5s157
chr15-59744254-59745179	4Ma	1.19606e-14	2.04037	0.184	0.047	1.50471e-09	Trib1
chr11-119579585-119580458	4Ma	1.25553e-14	2.40769	0.138	0.029	1.57953e-09	Gm11762
chr3-137848077-137848953	4Ma	1.28285e-14	2.66723	0.105	0.017	1.6139e-09	H2afz
chr12-16579988-16580777	4Ma	1.30518e-14	2.58599	0.112	0.02	1.642e-09	Lpin1
chr18-84327058-84327698	4Ma	1.31919e-14	2.20052	0.158	0.036	1.65962e-09	Zfp407
chr1-74031236-74032084	4Ma	1.34194e-14	2.14231	0.171	0.041	1.68824e-09	Tns1
chr17-49780578-49781444	4Ma	1.38206e-14	2.59725	0.112	0.02	1.73871e-09	Kif6
chr18-64857575-64858498	4Ma	1.42949e-14	1.99977	0.191	0.05	1.79838e-09	Nedd4l
chr10-93564357-93565251	4Ma	1.44769e-14	2.34466	0.138	0.029	1.82128e-09	Ccdc38
chr5-118404183-118405099	4Ma	1.59242e-14	1.53117	0.342	0.135	2.00336e-09	Gm28563
chr4-62870355-62871263	4Ma	1.78659e-14	2.40684	0.125	0.024	2.24764e-09	Zfp618
chr4-141639973-141640874	4Ma	1.81084e-14	2.03326	0.184	0.047	2.27815e-09	Plekhm2
chr13-98803459-98804313	4Ma	1.8777e-14	2.66951	0.105	0.018	2.36226e-09	Fcho2
chr9-50478782-50479455	4Ma	1.8797e-14	1.57462	0.322	0.119	2.36478e-09	Plet1
chr2-120037394-120038319	4Ma	2.03203e-14	1.50753	0.336	0.127	2.55642e-09	Gm28042
chr11-114884555-114885452	4Ma	2.09135e-14	2.07058	0.191	0.05	2.63105e-09	Cd300a
chr10-98877843-98878526	4Ma	2.10676e-14	2.48238	0.112	0.02	2.65043e-09	Atp2b1
chr7-140946837-140947750	4Ma	2.15412e-14	2.33764	0.145	0.032	2.71002e-09	Athl1
chr17-29865702-29866563	4Ma	2.17436e-14	2.23997	0.151	0.034	2.73548e-09	Mdga1
chr17-62337644-62338571	4Ma	2.49467e-14	2.4535	0.125	0.024	3.13844e-09	Efna5
chr6-17463303-17464123	4Ma	2.63924e-14	1.8223	0.23	0.07	3.32032e-09	Met
chr3-144307302-144308227	4Ma	2.82292e-14	2.29067	0.138	0.029	3.5514e-09	Lmo4
chr5-32989671-32990585	4Ma	3.21235e-14	2.1893	0.151	0.034	4.04133e-09	Depdc5
chr6-126921310-126922170	4Ma	3.26911e-14	2.27858	0.145	0.032	4.11274e-09	Dyrk4
chr6-34526250-34526996	4Ma	3.28957e-14	2.56183	0.105	0.018	4.13848e-09	Gm13860
chr7-66309675-66310567	4Ma	3.31174e-14	1.62071	0.25	0.077	4.16637e-09	Lrrk1
chr18-34098407-34099314	4Ma	3.58148e-14	2.02525	0.184	0.048	4.50572e-09	Epb4.1l4a
chr9-22119245-22120040	4Ma	3.99189e-14	2.18317	0.164	0.04	5.02203e-09	Elof1
chr11-9051659-9052549	4Ma	4.27931e-14	2.4163	0.125	0.024	5.38363e-09	Gm11992
chr6-67073670-67074535	4Ma	4.7938e-14	2.53853	0.112	0.02	6.03089e-09	E230016M11Rik
chr9-40813814-40814590	4Ma	4.87092e-14	2.31976	0.138	0.029	6.12791e-09	Hspa8
chr5-123487447-123488266	4Ma	5.84679e-14	2.56798	0.112	0.02	7.35561e-09	Lrrc43
chr15-73617419-73618294	4Ma	6.33212e-14	2.18436	0.164	0.041	7.96619e-09	Slc45a4
chr9-40581636-40582532	4Ma	6.55438e-14	1.93818	0.197	0.054	8.24581e-09	Gm17540
chr4-58728264-58729133	4Ma	6.7028e-14	1.93207	0.197	0.054	8.43253e-09	Olfr267
chr11-62049022-62049833	4Ma	6.99327e-14	2.40142	0.132	0.028	8.79795e-09	Specc1
chr18-60651357-60652210	4Ma	7.26637e-14	2.6358	0.105	0.018	9.14153e-09	Synpo
chr4-137870891-137871739	4Ma	7.43665e-14	2.47125	0.118	0.023	9.35575e-09	Ece1
chr14-65143696-65144612	4Ma	7.72674e-14	2.06141	0.178	0.046	9.7207e-09	Extl3
chr7-37469231-37469862	4Ma	7.887e-14	2.42055	0.125	0.025	9.92232e-09	Zfp536
chr2-167313503-167314430	4Ma	7.9741e-14	2.15	0.151	0.034	1.00319e-08	B4galt5
chr11-45116493-45117390	4Ma	9.21538e-14	2.00183	0.184	0.049	1.15935e-08	Gm12159
chr9-118659624-118660476	4Ma	9.79986e-14	2.42889	0.118	0.023	1.23288e-08	Itga9
chr12-4236228-4236812	4Ma	1.20299e-13	1.717	0.263	0.091	1.51344e-08	Ptrhd1
chr10-61534378-61535165	4Ma	1.26227e-13	2.43866	0.132	0.028	1.58801e-08	Lrrc20
chr4-47724160-47725040	4Ma	1.38198e-13	2.5355	0.112	0.021	1.73862e-08	Sec61b
chr19-45790194-45791123	4Ma	1.4358e-13	1.73033	0.243	0.078	1.80632e-08	Kcnip2
chr10-60315853-60316722	4Ma	1.48207e-13	1.80454	0.237	0.076	1.86454e-08	Cdh23
chr10-80032791-80033593	4Ma	1.53325e-13	2.13347	0.158	0.038	1.92893e-08	Hmha1
chr17-29375739-29376547	4Ma	1.61609e-13	2.40239	0.125	0.026	2.03314e-08	Fgd2
chr1-131188458-131189380	4Ma	1.65447e-13	1.43933	0.342	0.136	2.08142e-08	Rassf5
chr19-29484287-29485142	4Ma	1.77062e-13	2.12551	0.145	0.032	2.22754e-08	A930007I19Rik
chr11-101981549-101982446	4Ma	1.80805e-13	1.95231	0.184	0.05	2.27464e-08	Dusp3
chr13-90515619-90516537	4Ma	1.87175e-13	1.98636	0.197	0.057	2.35478e-08	Gm21726
chr2-164786936-164787701	4Ma	1.90316e-13	1.76732	0.224	0.068	2.39429e-08	Snx21
chr4-123680598-123681505	4Ma	1.94917e-13	2.08205	0.164	0.041	2.45217e-08	Macf1
chr16-12074585-12075460	4Ma	1.95805e-13	2.52794	0.112	0.021	2.46335e-08	Shisa9
chr11-98692959-98693880	4Ma	1.99072e-13	1.84487	0.211	0.062	2.50445e-08	Psmd3
chr15-80030073-80031007	4Ma	2.17914e-13	1.50293	0.309	0.115	2.74149e-08	Pdgfb
chr7-48883839-48884629	4Ma	2.36069e-13	2.58386	0.112	0.021	2.96989e-08	Gm2788
chr1-128463316-128464192	4Ma	2.37886e-13	2.31081	0.125	0.026	2.99275e-08	Dars
chr17-80138434-80139212	4Ma	2.38074e-13	1.95788	0.191	0.053	2.99512e-08	Galm
chr11-95869668-95870565	4Ma	2.39566e-13	2.38463	0.125	0.026	3.01388e-08	B4galnt2
chr13-93230720-93231590	4Ma	2.40097e-13	2.02895	0.164	0.041	3.02056e-08	Papd4
chr1-120099314-120100201	4Ma	2.44577e-13	1.83222	0.217	0.066	3.07693e-08	Dbi
chr9-45313546-45314427	4Ma	2.67525e-13	2.40219	0.132	0.029	3.36562e-08	Tmprss13
chr2-71634166-71635077	4Ma	2.69181e-13	2.30806	0.138	0.031	3.38646e-08	Gm1631
chr16-33129932-33130603	4Ma	2.69919e-13	2.30097	0.132	0.028	3.39574e-08	Lmln
chr1-180515713-180516636	4Ma	2.77641e-13	2.08557	0.151	0.036	3.49289e-08	RP23-453G13.2
chr15-79370123-79370965	4Ma	2.85397e-13	2.27803	0.132	0.028	3.59046e-08	Tmem184b
chr2-25479883-25480297	4Ma	2.9897e-13	2.49333	0.112	0.021	3.76122e-08	Ptgds
chr19-6481411-6481904	4Ma	3.00962e-13	2.39075	0.118	0.023	3.78628e-08	Nrxn2
chr15-76187304-76188070	4Ma	3.05858e-13	1.51071	0.316	0.123	3.84788e-08	Plec
chr2-84383554-84384418	4Ma	3.1367e-13	2.50532	0.105	0.019	3.94616e-08	Calcrl
chr8-120812902-120813701	4Ma	3.1687e-13	2.53757	0.105	0.019	3.98642e-08	Gm20388
chr16-14292545-14293284	4Ma	3.23601e-13	2.31538	0.132	0.029	4.0711e-08	Myh11
chr6-120619890-120620796	4Ma	3.27735e-13	2.08094	0.164	0.042	4.1231e-08	Cecr2
chr17-71287867-71288753	4Ma	3.34875e-13	1.92727	0.204	0.06	4.21293e-08	Gm26561
chr6-52487660-52488501	4Ma	3.55294e-13	2.36846	0.125	0.026	4.46981e-08	Hibadh
chr15-98956877-98957794	4Ma	3.64803e-13	2.23509	0.138	0.031	4.58944e-08	Tuba1a
chr11-95703876-95704719	4Ma	3.81097e-13	1.7075	0.237	0.077	4.79443e-08	Gm9796
chr18-68492055-68492912	4Ma	3.86918e-13	2.08293	0.151	0.036	4.86766e-08	Mc2r
chr2-59183939-59184779	4Ma	4.38755e-13	1.94577	0.178	0.047	5.5198e-08	Pkp4
chr19-43884767-43885643	4Ma	4.44098e-13	2.37183	0.118	0.024	5.58702e-08	Dnmbp
chr11-51571697-51572610	4Ma	4.69611e-13	1.8233	0.224	0.071	5.90798e-08	Col23a1
chr16-33954578-33955451	4Ma	4.74699e-13	2.42499	0.112	0.021	5.972e-08	Umps
chr13-31290346-31291225	4Ma	4.76707e-13	2.49253	0.105	0.019	5.99726e-08	Gm11376
chr10-127480982-127481907	4Ma	4.96888e-13	1.87379	0.204	0.06	6.25115e-08	R3hdm2
chr12-25388950-25389829	4Ma	5.03566e-13	1.84026	0.211	0.063	6.33516e-08	Id2
chr2-151897317-151898159	4Ma	5.07423e-13	2.41298	0.112	0.021	6.38369e-08	Angpt4
chr17-83799442-83800365	4Ma	5.20767e-13	2.20631	0.138	0.031	6.55156e-08	Mta3
chr8-25448767-25449390	4Ma	5.28217e-13	2.30635	0.118	0.024	6.64529e-08	Fgfr1
chr3-18338861-18339780	4Ma	5.37653e-13	1.95064	0.191	0.054	6.76399e-08	RP23-77D22.1
chr5-31880529-31881089	4Ma	5.56414e-13	2.2881	0.118	0.024	7.00003e-08	Bre
chr1-71887492-71888391	4Ma	5.82075e-13	2.4704	0.105	0.019	7.32285e-08	Gm8883
chr19-11431255-11431835	4Ma	6.16148e-13	2.51793	0.105	0.019	7.75151e-08	Ms4a4c
chr1-77280457-77281332	4Ma	6.24023e-13	2.12193	0.145	0.034	7.85058e-08	Epha4
chr6-113630117-113631029	4Ma	6.30224e-13	2.15038	0.145	0.034	7.9286e-08	Vhl
chr4-124580420-124581282	4Ma	6.31569e-13	1.91261	0.184	0.051	7.94552e-08	4933407E24Rik
chr3-116637870-116638808	4Ma	6.4926e-13	2.33936	0.118	0.024	8.16808e-08	Hiat1
chr6-129565022-129565932	4Ma	6.78952e-13	1.71624	0.23	0.074	8.54163e-08	Klre1
chr10-121549412-121550292	4Ma	7.03422e-13	2.39607	0.118	0.024	8.84947e-08	Tbk1
chr12-102456142-102457041	4Ma	7.05084e-13	1.71045	0.23	0.073	8.87037e-08	Golga5
chr1-86398105-86398987	4Ma	7.48635e-13	2.06171	0.164	0.043	9.41827e-08	Nmur1
chr14-118371110-118371995	4Ma	7.56452e-13	2.19679	0.145	0.034	9.51662e-08	1700044C05Rik
chr13-110563721-110564616	4Ma	8.16315e-13	2.563	0.105	0.02	1.02697e-07	Plk2
chr15-41758973-41759842	4Ma	8.19758e-13	2.51821	0.105	0.02	1.03131e-07	Gm26854
chr5-31670994-31671865	4Ma	8.7887e-13	2.38175	0.112	0.022	1.10567e-07	Mrpl33
chr8-25708984-25709875	4Ma	9.187e-13	2.24042	0.132	0.029	1.15578e-07	Whsc1l1
chr12-100985148-100985867	4Ma	9.33867e-13	1.56378	0.309	0.123	1.17486e-07	Ccdc88c
chr2-117018866-117019610	4Ma	1.01367e-12	1.89218	0.184	0.052	1.27526e-07	Gm29340
chr11-69355702-69356616	4Ma	1.01377e-12	2.32761	0.132	0.029	1.27538e-07	Chd3
chr5-29947899-29948805	4Ma	1.06922e-12	1.92438	0.178	0.049	1.34514e-07	Il6
chr4-142199912-142200808	4Ma	1.12922e-12	2.50085	0.105	0.02	1.42063e-07	Kazn
chr10-128131026-128131915	4Ma	1.14824e-12	2.35558	0.132	0.03	1.44455e-07	Rbms2
chr8-84532719-84533254	4Ma	1.1775e-12	2.22019	0.132	0.029	1.48136e-07	Cacna1a
chr1-163934455-163935356	4Ma	1.19223e-12	2.27516	0.132	0.03	1.4999e-07	Scyl3
chr4-41619707-41620605	4Ma	1.26769e-12	2.24331	0.138	0.032	1.59483e-07	Dnaic1
chr11-83576782-83577619	4Ma	1.35153e-12	1.96447	0.171	0.046	1.70031e-07	Ccl9
chr2-92464517-92465365	4Ma	1.35801e-12	2.4613	0.105	0.02	1.70846e-07	Slc35c1
chr8-122330991-122331875	4Ma	1.36946e-12	2.20974	0.125	0.027	1.72286e-07	Gm20388
chr16-50690614-50691484	4Ma	1.45167e-12	2.37574	0.112	0.022	1.82629e-07	5330426P16Rik
chr6-116663779-116664687	4Ma	1.49565e-12	1.84159	0.197	0.058	1.88161e-07	Rassf4
chr14-60829870-60830753	4Ma	1.52497e-12	1.85857	0.204	0.063	1.91851e-07	Mipep
chr9-106451865-106452580	4Ma	1.53326e-12	2.18686	0.151	0.038	1.92893e-07	Abhd14b
chr11-70184890-70185816	4Ma	1.63244e-12	2.12616	0.151	0.038	2.0537e-07	Clec10a
chr13-52061179-52062047	4Ma	1.64559e-12	1.42622	0.336	0.138	2.07025e-07	Gm26651
chr3-37743737-37744642	4Ma	1.65776e-12	2.49497	0.105	0.02	2.08556e-07	Gm5148
chr3-136426390-136427319	4Ma	1.66559e-12	1.82621	0.197	0.058	2.09542e-07	1700030L20Rik
chr11-69969909-69970839	4Ma	1.78727e-12	2.34562	0.118	0.025	2.2485e-07	Elp5
chr11-53642150-53643003	4Ma	1.84423e-12	2.20692	0.132	0.03	2.32016e-07	Rad50
chr14-67905750-67906641	4Ma	1.86208e-12	2.24592	0.132	0.03	2.3426e-07	Dock5
chr10-19505936-19506877	4Ma	1.89332e-12	1.63192	0.217	0.066	2.38191e-07	Ifngr1
chr11-69823589-69824474	4Ma	1.91115e-12	2.46083	0.112	0.023	2.40434e-07	Nlgn2
chr17-45612682-45613562	4Ma	1.91598e-12	2.39288	0.118	0.025	2.41041e-07	Gm7325
chr11-103983813-103984712	4Ma	1.95405e-12	1.77528	0.217	0.069	2.45831e-07	Arf2
chr6-135065211-135066076	4Ma	1.96059e-12	1.33335	0.368	0.161	2.46654e-07	Gprc5a
chr9-64564049-64564961	4Ma	2.10414e-12	1.42959	0.349	0.152	2.64714e-07	Megf11
chr13-91892839-91893715	4Ma	2.19744e-12	1.9339	0.178	0.05	2.76451e-07	Rasgrf2
chr2-28796051-28796968	4Ma	2.2182e-12	1.99315	0.171	0.047	2.79063e-07	Ak8
chr7-3961727-3962575	4Ma	2.28917e-12	2.22366	0.132	0.03	2.87992e-07	Lair1
chr1-191075122-191076011	4Ma	2.34672e-12	2.07541	0.145	0.035	2.95232e-07	Nsl1
chr4-97657358-97658274	4Ma	2.39435e-12	2.06639	0.145	0.035	3.01224e-07	E130114P18Rik
chr9-111080570-111081458	4Ma	2.51114e-12	1.80447	0.204	0.063	3.15916e-07	Ccrl2
chr10-60366952-60367734	4Ma	2.52733e-12	1.98045	0.178	0.05	3.17953e-07	4632428N05Rik
chr9-41161285-41162184	4Ma	2.53379e-12	2.093	0.132	0.029	3.18766e-07	Ubash3b
chr12-71968380-71969276	4Ma	2.7614e-12	2.48841	0.105	0.02	3.47401e-07	Daam1
chr9-73008152-73009062	4Ma	2.77062e-12	2.3589	0.118	0.025	3.48561e-07	Pigb
chr5-97693084-97694002	4Ma	2.83248e-12	1.77749	0.204	0.063	3.56343e-07	4930467D21Rik
chr4-101234704-101235569	4Ma	2.87169e-12	2.49132	0.105	0.02	3.61275e-07	Jak1
chr8-120161306-120162073	4Ma	2.88002e-12	1.94616	0.178	0.05	3.62323e-07	6430548M08Rik
chr10-60341222-60342089	4Ma	2.9327e-12	2.44987	0.112	0.023	3.68951e-07	Cdh23
chr2-145860246-145861088	4Ma	2.94693e-12	1.94079	0.178	0.05	3.70742e-07	Rin2
chr6-125333211-125334131	4Ma	3.00835e-12	1.35857	0.355	0.156	3.78469e-07	Scnn1a
chr11-75907262-75908132	4Ma	3.08035e-12	2.4856	0.105	0.02	3.87527e-07	Rph3al
chr11-4319064-4319903	4Ma	3.08664e-12	2.34558	0.105	0.02	3.88318e-07	Hormad2
chr4-134728405-134729090	4Ma	3.09518e-12	2.39398	0.112	0.023	3.89392e-07	Gm29294
chr16-30035024-30035844	4Ma	3.11779e-12	1.84401	0.197	0.06	3.92236e-07	4632428C04Rik
chr6-53968181-53969074	4Ma	3.1367e-12	2.17273	0.132	0.03	3.94616e-07	Cpvl
chr9-56206835-56207755	4Ma	3.28853e-12	2.1837	0.132	0.03	4.13717e-07	Peak1
chr19-47508473-47509327	4Ma	3.51644e-12	1.49118	0.303	0.121	4.42389e-07	Obfc1
chr5-114721800-114722665	4Ma	3.57556e-12	1.47978	0.289	0.11	4.49827e-07	Tchp
chr3-41037950-41038884	4Ma	4.07061e-12	2.21683	0.132	0.031	5.12107e-07	Larp1b
chr7-45121041-45121954	4Ma	4.22443e-12	1.34718	0.355	0.156	5.31459e-07	Rps11
chr4-5797778-5798718	4Ma	4.49627e-12	1.68805	0.217	0.069	5.65658e-07	Fam110b
chr5-66106250-66107068	4Ma	4.56208e-12	1.8017	0.197	0.06	5.73937e-07	Rbm47
chr9-57977749-57978676	4Ma	4.56851e-12	1.87427	0.178	0.05	5.74746e-07	Sema7a
chr13-96433419-96434340	4Ma	4.69108e-12	1.78524	0.204	0.064	5.90167e-07	Ankdd1b
chr17-35590510-35591348	4Ma	4.87176e-12	1.29977	0.349	0.144	6.12897e-07	Sfta2
chr2-27724705-27725612	4Ma	5.10928e-12	2.08001	0.151	0.039	6.42778e-07	Rxra
chr12-12294254-12295194	4Ma	5.26728e-12	1.89356	0.164	0.044	6.62656e-07	Fam49a
chr11-58964946-58965764	4Ma	5.41773e-12	2.4433	0.105	0.021	6.81583e-07	Trim17
chr4-62429413-62430260	4Ma	5.54606e-12	2.212	0.132	0.031	6.97728e-07	Rnf183
chr2-70877168-70878105	4Ma	5.54615e-12	2.07825	0.138	0.033	6.97739e-07	Gm13632
chr4-10964767-10965634	4Ma	5.73497e-12	1.87306	0.197	0.061	7.21494e-07	Plekhf2
chr11-51677572-51678464	4Ma	6.77077e-12	1.9278	0.171	0.048	8.51804e-07	0610009B22Rik
chr19-21578480-21579392	4Ma	6.84153e-12	1.88841	0.184	0.054	8.60705e-07	1110059E24Rik
chr7-4723566-4724094	4Ma	6.91986e-12	1.6432	0.237	0.082	8.70559e-07	Tmem150b
chr12-79910470-79911330	4Ma	7.02067e-12	1.74369	0.217	0.072	8.83242e-07	Zfp36l1
chr11-70253574-70254364	4Ma	7.23262e-12	1.32315	0.349	0.154	9.09907e-07	Alox12
chr9-120355998-120356912	4Ma	7.55912e-12	1.99719	0.158	0.042	9.50983e-07	Myrip
chr9-119055057-119055907	4Ma	7.57249e-12	2.19383	0.125	0.028	9.52665e-07	Vill
chr17-48347010-48347924	4Ma	7.59369e-12	2.25121	0.118	0.026	9.55331e-07	Trem2
chr6-147606373-147607285	4Ma	8.09195e-12	2.16788	0.132	0.031	1.01802e-06	Ccdc91
chr17-84067923-84068687	4Ma	8.14985e-12	2.47846	0.105	0.021	1.0253e-06	Zfp36l2
chr10-77881532-77882326	4Ma	8.27746e-12	2.03962	0.151	0.039	1.04135e-06	Tspear
chr6-121191301-121192145	4Ma	9.1058e-12	1.80675	0.197	0.061	1.14556e-06	Pex26
chr11-113133148-113134053	4Ma	9.32507e-12	1.69847	0.224	0.075	1.17315e-06	2610035D17Rik
chr19-38093256-38094160	4Ma	9.3691e-12	1.91351	0.191	0.059	1.17869e-06	Ffar4
chr3-15275711-15276632	4Ma	9.68455e-12	1.82009	0.184	0.054	1.21838e-06	Gm9733
chr9-31247307-31248212	4Ma	1.09422e-11	1.79822	0.191	0.058	1.3766e-06	Prdm10
chr9-85452091-85453020	4Ma	1.12825e-11	1.61925	0.237	0.082	1.41941e-06	Fam46a
chr4-46885549-46886471	4Ma	1.13392e-11	1.65552	0.243	0.087	1.42654e-06	Gabbr2
chr8-122678145-122678973	4Ma	1.15198e-11	1.07539	0.487	0.266	1.44926e-06	Cbfa2t3
chr2-25265953-25266877	4Ma	1.16231e-11	1.55824	0.25	0.089	1.46226e-06	Tprn
chr8-120312169-120313046	4Ma	1.18158e-11	1.701	0.217	0.072	1.4865e-06	Gse1
chr4-148654693-148655471	4Ma	1.26123e-11	2.2604	0.105	0.021	1.58671e-06	Gm572
chr4-133247736-133248656	4Ma	1.29602e-11	2.30234	0.118	0.026	1.63047e-06	Map3k6
chr1-62770470-62771389	4Ma	1.3194e-11	1.84817	0.191	0.059	1.65989e-06	Nrp2
chr3-84021286-84022076	4Ma	1.44883e-11	2.30109	0.112	0.024	1.82271e-06	D930015E06Rik
chr9-48817020-48817874	4Ma	1.52656e-11	1.90827	0.171	0.049	1.92051e-06	Zbtb16
chr11-95587248-95588133	4Ma	1.63195e-11	1.4382	0.276	0.104	2.0531e-06	Ngfr
chr8-108847016-108847832	4Ma	1.64248e-11	2.20156	0.125	0.029	2.06634e-06	Zfhx3
chr16-90906954-90907865	4Ma	1.65225e-11	2.16458	0.132	0.032	2.07863e-06	Eva1c
chr2-180040148-180040931	4Ma	1.68645e-11	1.97631	0.171	0.05	2.12166e-06	Psma7
chr2-164815368-164816058	4Ma	1.6921e-11	2.40705	0.105	0.022	2.12876e-06	Zswim3
chr1-156065904-156066800	4Ma	1.74509e-11	1.81491	0.184	0.055	2.19543e-06	Tor1aip2
chr3-87162887-87163781	4Ma	1.74765e-11	2.03983	0.151	0.041	2.19865e-06	Kirrel
chr10-21908357-21909160	4Ma	1.77354e-11	1.61357	0.25	0.091	2.23122e-06	Sgk1
chr3-121460547-121461421	4Ma	1.81198e-11	2.08796	0.138	0.035	2.27958e-06	Slc44a3
chr13-112734840-112735720	4Ma	1.84908e-11	2.20976	0.118	0.026	2.32625e-06	Slc38a9
chr4-46915489-46916209	4Ma	1.85184e-11	1.99399	0.138	0.034	2.32973e-06	Gabbr2
chr16-52469977-52470896	4Ma	1.9008e-11	1.74018	0.197	0.062	2.39132e-06	Alcam
chr5-96856203-96857020	4Ma	2.09906e-11	1.9634	0.138	0.034	2.64075e-06	Anxa3
chr6-71332807-71333630	4Ma	2.12188e-11	2.14681	0.125	0.029	2.66945e-06	Cd8b1
chr8-121877038-121877919	4Ma	2.13116e-11	1.59204	0.23	0.08	2.68112e-06	Gm20388
chr12-55496055-55496857	4Ma	2.14757e-11	1.58733	0.237	0.083	2.70177e-06	Nfkbia
chr13-98872282-98873184	4Ma	2.14946e-11	1.99348	0.145	0.037	2.70415e-06	Tnpo1
chr11-105978359-105979276	4Ma	2.15766e-11	2.32957	0.118	0.027	2.71447e-06	Ace
chr7-130073690-130074547	4Ma	2.18803e-11	2.36819	0.105	0.022	2.75267e-06	Fgfr2
chr12-79906118-79906717	4Ma	2.1951e-11	2.34246	0.112	0.024	2.76157e-06	Zfp36l1
chr11-77409725-77410562	4Ma	2.50468e-11	1.9644	0.158	0.044	3.15104e-06	Ssh2
chr5-121845381-121846321	4Ma	2.77968e-11	1.84875	0.178	0.054	3.497e-06	Fam109a
chr1-165681169-165681923	4Ma	2.93801e-11	1.46194	0.27	0.103	3.69619e-06	Rcsd1
chr8-40962856-40963673	4Ma	3.15958e-11	2.04735	0.138	0.035	3.97494e-06	Pdgfrl
chr4-15288579-15289491	4Ma	3.31326e-11	1.63982	0.211	0.069	4.16828e-06	Tmem64
chr11-113555943-113556841	4Ma	3.35167e-11	2.07648	0.132	0.032	4.21661e-06	Slc39a11
chr9-120068015-120068870	4Ma	3.48533e-11	1.61485	0.243	0.09	4.38475e-06	Cx3cr1
chr15-103370183-103371079	4Ma	3.48913e-11	2.06566	0.138	0.035	4.38953e-06	Itga5
chr10-84935288-84936194	4Ma	3.49163e-11	1.7817	0.197	0.064	4.39268e-06	Ric8b
chr19-7226276-7227189	4Ma	3.61166e-11	1.38563	0.309	0.131	4.54369e-06	Naa40
chr19-42005297-42006216	4Ma	3.64932e-11	2.03017	0.138	0.035	4.59106e-06	Ubtd1
chr7-25119998-25120901	4Ma	3.73756e-11	1.78701	0.184	0.057	4.70207e-06	Pou2f2
chr4-121008717-121009517	4Ma	3.74513e-11	1.98142	0.151	0.041	4.7116e-06	Smap2
chr4-53269654-53270560	4Ma	4.08461e-11	1.25213	0.414	0.217	5.13869e-06	AI427809
chr5-123079672-123080497	4Ma	4.17204e-11	1.57765	0.217	0.073	5.24868e-06	Gm26745
chr11-95565371-95566196	4Ma	4.32342e-11	2.20392	0.118	0.027	5.43913e-06	Ngfr
chr8-22935411-22936305	4Ma	4.34918e-11	1.83913	0.178	0.054	5.47153e-06	Kat6a
chr16-45148332-45149226	4Ma	4.59859e-11	2.06022	0.145	0.038	5.7853e-06	Slc35a5
chr10-14132733-14133619	4Ma	4.92544e-11	1.94862	0.151	0.041	6.1965e-06	Hivep2
chr17-47515321-47516148	4Ma	4.96694e-11	2.07782	0.132	0.033	6.24871e-06	Ccnd3
chr1-191334256-191335172	4Ma	5.13027e-11	1.91894	0.178	0.055	6.45419e-06	Tmem206
chr8-85531231-85532144	4Ma	5.28877e-11	2.17262	0.118	0.027	6.65358e-06	Gpt2
chr15-59611590-59612495	4Ma	5.61695e-11	1.8101	0.178	0.054	7.06646e-06	Nsmce2
chr1-165682052-165682857	4Ma	5.85361e-11	1.79411	0.184	0.058	7.3642e-06	Rcsd1
chr15-55196101-55197006	4Ma	5.91745e-11	1.90311	0.158	0.045	7.44451e-06	Deptor
chr11-20168716-20169632	4Ma	6.11682e-11	1.94785	0.145	0.038	7.69532e-06	Gm12031
chr10-57745215-57746092	4Ma	6.13771e-11	2.32497	0.105	0.023	7.72161e-06	Pkib
chr8-25441320-25441954	4Ma	6.50729e-11	1.99852	0.132	0.032	8.18656e-06	Fgfr1
chr17-57112713-57113601	4Ma	7.0568e-11	1.29333	0.322	0.137	8.87787e-06	Tnfsf9
chr6-141069602-141070520	4Ma	7.2645e-11	2.14939	0.118	0.027	9.13917e-06	Pde3a
chr17-80734469-80735333	4Ma	7.28511e-11	2.23235	0.105	0.022	9.16511e-06	Map4k3
chr17-32136783-32137658	4Ma	7.3314e-11	1.53216	0.243	0.09	9.22335e-06	Gm17276
chr2-101881303-101882230	4Ma	7.68721e-11	1.95539	0.145	0.039	9.67098e-06	Prr5l
chr6-91979397-91980221	4Ma	7.70003e-11	2.07424	0.132	0.033	9.6871e-06	Fgd5
chr13-99028368-99029214	4Ma	7.72872e-11	1.9796	0.145	0.039	9.72319e-06	1700024P04Rik
chr10-128237799-128238619	4Ma	7.77074e-11	2.00647	0.145	0.039	9.77605e-06	Timeless
chr1-85765908-85766817	4Ma	7.96527e-11	2.24037	0.112	0.025	1.00208e-05	A630001G21Rik
chr5-45832428-45833329	4Ma	8.06867e-11	2.09574	0.132	0.033	1.01509e-05	Lcorl
chr11-119807131-119808001	4Ma	8.17838e-11	2.1189	0.125	0.03	1.02889e-05	Rptor
chr1-80713609-80714470	4Ma	8.38028e-11	1.82709	0.178	0.055	1.05429e-05	Dock10
chr10-8490744-8491650	4Ma	8.44952e-11	2.14339	0.105	0.022	1.063e-05	Ust
chr10-59379995-59380915	4Ma	8.53059e-11	2.26778	0.105	0.023	1.0732e-05	P4ha1
chr9-106417951-106418821	4Ma	8.66432e-11	1.6425	0.211	0.072	1.09002e-05	Rpl29
chr12-111386293-111387150	4Ma	9.50364e-11	2.14626	0.118	0.028	1.19562e-05	Cdc42bpb
chr5-35838534-35839324	4Ma	1.00722e-10	1.93018	0.145	0.039	1.26714e-05	Ablim2
chr19-17314188-17315062	4Ma	1.01705e-10	1.81065	0.178	0.055	1.27952e-05	Gcnt1
chr11-97717954-97718799	4Ma	1.03699e-10	2.25804	0.118	0.028	1.3046e-05	Pip4k2b
chr6-71333840-71334719	4Ma	1.07434e-10	1.92675	0.151	0.042	1.35159e-05	Cd8b1
chr8-71746909-71747786	4Ma	1.10853e-10	2.14153	0.125	0.031	1.3946e-05	Fcho1
chr9-48661061-48661940	4Ma	1.13768e-10	1.94717	0.145	0.039	1.43127e-05	Zbtb16
chrX-36939712-36940637	4Ma	1.16151e-10	2.05789	0.132	0.034	1.46125e-05	2023-09-06
chr11-100400655-100401536	4Ma	1.25289e-10	1.99707	0.138	0.036	1.57621e-05	Gm12348
chr2-174509500-174510361	4Ma	1.25671e-10	2.22824	0.105	0.023	1.58102e-05	Slmo2
chr17-3155890-3156773	4Ma	1.31409e-10	1.8596	0.164	0.049	1.65321e-05	Scaf8
chr8-84500306-84501182	4Ma	1.36633e-10	1.57779	0.237	0.091	1.71892e-05	Cacna1a
chr9-45297637-45298424	4Ma	1.40725e-10	1.58521	0.237	0.088	1.77041e-05	Tmprss13
chr14-62664990-62665896	4Ma	1.44786e-10	1.72447	0.178	0.055	1.82149e-05	Serpine3
chr1-165197752-165198545	4Ma	1.50745e-10	2.16259	0.105	0.023	1.89646e-05	Sft2d2
chr7-130011812-130012738	4Ma	1.66059e-10	1.75885	0.184	0.059	2.08912e-05	Fgfr2
chr16-33884595-33885285	4Ma	1.70587e-10	1.9138	0.145	0.039	2.14608e-05	Itgb5
chr8-106611848-106612582	4Ma	1.71375e-10	2.05992	0.125	0.031	2.156e-05	Cdh1
chr6-86418401-86419281	4Ma	1.75812e-10	2.08707	0.118	0.028	2.21183e-05	Tia1
chr4-41073113-41074012	4Ma	1.75988e-10	1.38955	0.276	0.116	2.21404e-05	Aqp3
chr4-41045210-41046128	4Ma	1.78808e-10	2.2258	0.112	0.026	2.24951e-05	Aqp7
chr7-45351558-45352480	4Ma	1.81904e-10	1.96887	0.138	0.037	2.28846e-05	Ppfia3
chr11-105506084-105507001	4Ma	1.84659e-10	1.80588	0.184	0.059	2.32312e-05	2023-03-10
chr8-117050612-117051421	4Ma	1.87847e-10	2.05308	0.132	0.034	2.36323e-05	Pkd1l2
chr11-118135006-118135900	4Ma	1.90492e-10	2.10503	0.118	0.028	2.39651e-05	Cyth1
chr2-167973409-167974331	4Ma	1.93329e-10	2.19772	0.118	0.029	2.4322e-05	Ptpn1
chr2-65391045-65391931	4Ma	1.94638e-10	1.95803	0.138	0.037	2.44866e-05	Slc38a11
chr7-31188754-31189664	4Ma	2.00657e-10	2.12699	0.118	0.029	2.52438e-05	Gramd1a
chr4-148772547-148773422	4Ma	2.10901e-10	1.65146	0.197	0.066	2.65326e-05	Casz1
chr7-17062653-17063558	4Ma	2.11898e-10	1.7361	0.191	0.064	2.6658e-05	Hif3a
chr11-62223632-62224521	4Ma	2.12116e-10	1.91616	0.151	0.043	2.66855e-05	Specc1
chr4-140931082-140931900	4Ma	2.15323e-10	2.04361	0.132	0.034	2.70889e-05	Padi2
chr19-59075571-59076158	4Ma	2.38706e-10	1.63581	0.204	0.07	3.00306e-05	4930506M07Rik
chr16-94391965-94392829	4Ma	2.51715e-10	2.10565	0.112	0.026	3.16673e-05	Ttc3
chr14-47373671-47374429	4Ma	2.68106e-10	1.33396	0.296	0.125	3.37293e-05	Lgals3
chr10-94605183-94606093	4Ma	2.79989e-10	1.42621	0.263	0.104	3.52243e-05	Tmcc3
chr1-88226942-88227836	4Ma	2.89334e-10	1.56531	0.217	0.078	3.63999e-05	Mroh2a
chr7-31104897-31105768	4Ma	2.93126e-10	1.93605	0.132	0.034	3.68769e-05	Hpn
chr2-145767922-145768811	4Ma	2.99459e-10	2.09216	0.112	0.026	3.76737e-05	BC039771
chr17-45449833-45450752	4Ma	2.99572e-10	1.91049	0.145	0.04	3.76879e-05	Spats1
chr6-82804746-82805672	4Ma	3.01652e-10	1.98737	0.125	0.031	3.79496e-05	Hk2
chr14-87044153-87045002	4Ma	3.13355e-10	1.77768	0.178	0.057	3.9422e-05	Diap3
chr11-118227571-118228167	4Ma	3.34137e-10	2.14429	0.118	0.029	4.20364e-05	Cyth1
chr15-38650703-38651599	4Ma	3.40629e-10	1.71732	0.191	0.064	4.28531e-05	Atp6v1c1
chr6-97455987-97456787	4Ma	3.41761e-10	1.652	0.184	0.059	4.29955e-05	Frmd4b
chr17-28750334-28751250	4Ma	3.46369e-10	2.05744	0.125	0.032	4.35753e-05	Mapk14
chr17-84112089-84112968	4Ma	3.4957e-10	1.51797	0.23	0.086	4.3978e-05	Zfp36l2
chr7-30882702-30883506	4Ma	3.54089e-10	1.88081	0.145	0.04	4.45465e-05	Gm29440
chr18-25680975-25681914	4Ma	3.76434e-10	1.97381	0.138	0.038	4.73577e-05	Celf4
chr10-127596927-127597796	4Ma	3.89949e-10	1.31353	0.27	0.107	4.90579e-05	Lrp1
chr4-137815214-137816120	4Ma	3.90582e-10	2.03991	0.132	0.035	4.91376e-05	Alpl
chr5-121187769-121188660	4Ma	3.94353e-10	1.78791	0.171	0.054	4.96119e-05	Ptpn11
chr7-101843192-101843840	4Ma	4.1602e-10	1.7529	0.178	0.057	5.23378e-05	Folr2
chr2-91162583-91163449	4Ma	4.36404e-10	2.31807	0.105	0.024	5.49023e-05	Madd
chr1-180542090-180542905	4Ma	4.52416e-10	2.19446	0.105	0.024	5.69166e-05	RP23-453G13.2
chrX-140528869-140529741	4Ma	4.57288e-10	2.14759	0.118	0.029	5.75295e-05	Tsc22d3
chr1-172413541-172414379	4Ma	4.59584e-10	2.02597	0.138	0.039	5.78184e-05	Pigm
chr1-36507906-36508766	4Ma	4.71398e-10	1.94086	0.145	0.041	5.93047e-05	Cnnm4
chr2-24762706-24763510	4Ma	4.82117e-10	1.56644	0.217	0.078	6.06532e-05	Cacna1b
chr10-61175598-61176468	4Ma	4.82254e-10	1.64612	0.197	0.068	6.06704e-05	Tbata
chr2-127136754-127137648	4Ma	4.9025e-10	1.97559	0.138	0.038	6.16764e-05	Itpripl1
chr18-24436316-24437202	4Ma	4.95914e-10	2.11994	0.118	0.03	6.23889e-05	2700062C07Rik
chr11-9056705-9057596	4Ma	4.9845e-10	2.13571	0.118	0.029	6.2708e-05	Gm11992
chr4-135567397-135568129	4Ma	5.03797e-10	1.379	0.276	0.115	6.33807e-05	Grhl3
chr2-167093153-167094012	4Ma	5.15307e-10	1.7855	0.158	0.047	6.48287e-05	Gm14290
chr9-22484271-22485189	4Ma	5.19929e-10	2.21005	0.105	0.024	6.54102e-05	Bbs9
chr2-142414575-142415482	4Ma	5.37077e-10	2.03563	0.118	0.029	6.75675e-05	Macrod2
chr14-17081740-17082603	4Ma	5.86158e-10	2.0009	0.132	0.036	7.37422e-05	Rarb
chr2-102974121-102974725	4Ma	6.30639e-10	2.06458	0.138	0.039	7.93381e-05	Pdhx
chr14-64330110-64331022	4Ma	6.65524e-10	2.03439	0.118	0.029	8.37269e-05	Msra
chr19-55827603-55828482	4Ma	6.75999e-10	2.18272	0.112	0.027	8.50448e-05	Tcf7l2
chr9-46767169-46768051	4Ma	6.77436e-10	1.98455	0.138	0.039	8.52255e-05	2900052N01Rik
chr1-132336706-132337611	4Ma	6.9307e-10	2.11483	0.112	0.027	8.71924e-05	Nuak2
chr2-158650907-158651825	4Ma	7.11216e-10	1.9652	0.138	0.039	8.94753e-05	Actr5
chr19-38134548-38135466	4Ma	7.40671e-10	1.89219	0.145	0.041	9.31809e-05	Pde6c
chr6-33823771-33824698	4Ma	7.62532e-10	1.60823	0.204	0.072	9.59311e-05	Exoc4
chr18-33463560-33464461	4Ma	7.63612e-10	1.4907	0.224	0.084	9.6067e-05	Gm10549
chr11-98968640-98969494	4Ma	7.68428e-10	1.91088	0.145	0.042	9.66729e-05	Rara
chr14-16563710-16564586	4Ma	8.03435e-10	2.17774	0.105	0.024	0.000101077	Rarb
chr9-48671592-48672459	4Ma	8.73483e-10	2.00797	0.125	0.033	0.000109889	Zbtb16
chr3-89209936-89210844	4Ma	8.90744e-10	1.22011	0.336	0.159	0.000112061	Mtx1
chr2-117988949-117989828	4Ma	9.17717e-10	2.18414	0.112	0.027	0.000115454	Gm13986
chr16-38385300-38386203	4Ma	9.2247e-10	1.92352	0.138	0.039	0.000116052	Popdc2
chr17-31423012-31423786	4Ma	9.22497e-10	2.00294	0.118	0.03	0.000116056	Pde9a
chr4-132949874-132950725	4Ma	9.39553e-10	1.94239	0.145	0.043	0.000118201	Fgr
chr6-124817604-124818495	4Ma	9.455e-10	1.93277	0.132	0.036	0.00011895	Usp5
chr15-73034411-73035313	4Ma	9.66557e-10	1.59677	0.204	0.073	0.000121599	Trappc9
chr10-14474613-14475504	4Ma	9.7695e-10	1.55291	0.191	0.064	0.000122906	Gpr126
chr8-125336581-125337495	4Ma	9.8347e-10	1.83027	0.145	0.042	0.000123726	Disc1
chr16-90045372-90046185	4Ma	9.88507e-10	2.14009	0.105	0.024	0.00012436	Tiam1
chr7-44565169-44566032	4Ma	9.96716e-10	2.01673	0.112	0.027	0.000125393	Napsa
chr10-117780155-117780898	4Ma	9.98843e-10	1.21921	0.316	0.14	0.00012566	Nup107
chr11-105443197-105444088	4Ma	1.00309e-09	2.04764	0.118	0.03	0.000126195	2023-03-10
chr8-119747735-119748617	4Ma	1.00823e-09	2.12941	0.112	0.027	0.000126842	Atp2c2
chr4-130782231-130783152	4Ma	1.08175e-09	1.83882	0.164	0.052	0.00013609	Pum1
chr11-101958445-101959359	4Ma	1.22898e-09	1.85577	0.151	0.046	0.000154613	Sost
chr17-26497311-26498205	4Ma	1.28231e-09	1.9487	0.138	0.04	0.000161322	Dusp1
chr3-148982024-148982931	4Ma	1.35048e-09	2.12649	0.112	0.028	0.000169898	Lphn2
chr4-108057895-108058747	4Ma	1.38184e-09	2.13632	0.105	0.025	0.000173843	Scp2
chr4-155117262-155118124	4Ma	1.38358e-09	1.76592	0.164	0.052	0.000174063	Morn1
chr12-17715467-17716373	4Ma	1.46357e-09	1.14626	0.362	0.181	0.000184126	Hpcal1
chr2-117018379-117018747	4Ma	1.464e-09	2.16717	0.105	0.025	0.00018418	Gm29340
chr10-16996571-16997489	4Ma	1.48181e-09	1.54087	0.211	0.08	0.000186421	Gm20125
chr15-5082753-5083661	4Ma	1.49184e-09	1.97397	0.118	0.03	0.000187682	Card6
chr9-85369330-85370209	4Ma	1.51812e-09	2.0422	0.118	0.03	0.000190989	Fam46a
chr16-16525196-16526105	4Ma	1.55666e-09	1.71561	0.158	0.048	0.000195838	Fgd4
chr4-139087053-139087773	4Ma	1.59323e-09	1.82035	0.145	0.042	0.000200438	Nbl1
chr12-112840014-112840883	4Ma	1.63136e-09	1.80369	0.158	0.049	0.000205235	Gpr132
chr8-25191704-25192630	4Ma	1.65137e-09	1.42951	0.263	0.113	0.000207752	Tacc1
chr18-80224122-80224992	4Ma	1.71029e-09	2.1882	0.105	0.025	0.000215165	Txnl4a
chr5-134350462-134351380	4Ma	1.81402e-09	1.34062	0.263	0.108	0.000228215	Gtf2ird1
chr9-121631664-121632570	4Ma	2.02059e-09	2.05554	0.118	0.031	0.000254203	Lyzl4
chr15-59784016-59784915	4Ma	2.08897e-09	1.72049	0.171	0.057	0.000262805	Trib1
chr4-47746201-47747112	4Ma	2.10679e-09	1.17472	0.342	0.162	0.000265047	Gm12434
chr15-59310041-59310951	4Ma	2.11181e-09	1.79932	0.151	0.046	0.000265679	Sqle
chr6-42352870-42353686	4Ma	2.12577e-09	1.42911	0.257	0.108	0.000267434	Zyx
chr5-137623744-137624609	4Ma	2.28661e-09	2.16704	0.105	0.026	0.000287669	Fbxo24
chr14-57576395-57577166	4Ma	2.29261e-09	1.90711	0.138	0.04	0.000288425	Xpo4
chr9-61976995-61977901	4Ma	2.41724e-09	1.89072	0.138	0.04	0.000304103	Paqr5
chr9-70260011-70260922	4Ma	2.43611e-09	1.88553	0.132	0.037	0.000306478	Myo1e
chr2-45692601-45693518	4Ma	2.60774e-09	2.04062	0.112	0.028	0.000328069	1700019E08Rik
chr7-121516840-121517763	4Ma	2.62957e-09	1.50466	0.197	0.069	0.000330816	Hs3st2
chr11-21539894-21540754	4Ma	2.63534e-09	1.68039	0.158	0.048	0.000331542	Mdh1
chr12-70911829-70912649	4Ma	2.73349e-09	1.88477	0.132	0.037	0.000343889	Frmd6
chr5-114916472-114917362	4Ma	2.85587e-09	1.8504	0.151	0.047	0.000359286	Oasl2
chrX-99603592-99604506	4Ma	2.88008e-09	2.03535	0.112	0.028	0.000362331	Pja1
chr4-107985580-107986463	4Ma	3.00894e-09	2.08128	0.105	0.026	0.000378543	Slc1a7
chr7-89050895-89051764	4Ma	3.03025e-09	1.91924	0.125	0.034	0.000381223	Tmem135
chr9-92269668-92270558	4Ma	3.13377e-09	1.99125	0.118	0.031	0.000394248	Plscr1
chr2-34906595-34907475	4Ma	3.47567e-09	1.48831	0.23	0.092	0.00043726	Phf19
chr4-150202466-150203375	4Ma	3.54227e-09	1.71486	0.164	0.055	0.000445638	Car6
chr13-76579195-76580088	4Ma	3.67735e-09	1.88747	0.132	0.037	0.000462633	Mctp1
chr3-105871123-105872015	4Ma	3.68781e-09	1.82808	0.145	0.044	0.000463949	Adora3
chr9-110728167-110729028	4Ma	3.80011e-09	1.93774	0.132	0.038	0.000478077	Pth1r
chr13-35665255-35666095	4Ma	3.81361e-09	1.92176	0.125	0.034	0.000479775	Cdyl
chr12-104355753-104356667	4Ma	3.87026e-09	2.12823	0.105	0.026	0.000486901	Serpina3m
chr7-73949854-73950761	4Ma	4.00548e-09	1.98125	0.105	0.026	0.000503913	RP23-470G18.2
chr17-70965837-70966725	4Ma	4.01294e-09	1.95308	0.132	0.038	0.000504852	Gm26561
chr5-105849180-105849999	4Ma	4.10237e-09	1.70888	0.151	0.047	0.000516102	Lrrc8d
chr6-98233821-98234746	4Ma	4.14174e-09	1.79713	0.145	0.044	0.000521055	Gm765
chr8-94341708-94342547	4Ma	4.21069e-09	1.73026	0.184	0.066	0.00052973	Slc12a3
chr15-58363040-58363929	4Ma	4.40524e-09	1.83088	0.118	0.031	0.000554206	Anxa13
chr7-99052168-99053071	4Ma	4.43276e-09	1.60073	0.197	0.073	0.000557667	Uvrag
chr2-132151335-132152138	4Ma	4.67392e-09	1.85162	0.132	0.038	0.000588007	Slc23a2
chr2-83766590-83767500	4Ma	4.68783e-09	1.84046	0.138	0.041	0.000589757	Itgav
chr16-44960874-44961679	4Ma	4.80922e-09	1.68109	0.158	0.05	0.000605029	Cd200r3
chr11-69245636-69246453	4Ma	4.84101e-09	2.08459	0.112	0.029	0.000609028	Gucy2e
chr14-55677343-55678247	4Ma	4.85297e-09	1.94816	0.125	0.035	0.000610533	Gmpr2
chr15-27671621-27672519	4Ma	5.0085e-09	1.69406	0.184	0.067	0.000630099	Fam105a
chr17-33947262-33948132	4Ma	5.09069e-09	1.82478	0.138	0.041	0.000640439	Wdr46
chr13-99305850-99306752	4Ma	5.12079e-09	1.61465	0.184	0.065	0.000644226	Ptcd2
chr13-73433456-73434365	4Ma	5.1406e-09	1.02567	0.395	0.205	0.000646718	Lpcat1
chr7-80845561-80846440	4Ma	5.23918e-09	1.82681	0.132	0.038	0.00065912	Zscan2
chr18-65409551-65410457	4Ma	5.25942e-09	1.96024	0.118	0.032	0.000661666	Alpk2
chr10-43666544-43667302	4Ma	5.29044e-09	1.9244	0.125	0.035	0.000665569	F930017D23Rik
chr2-28494851-28495734	4Ma	5.49551e-09	1.66246	0.164	0.054	0.000691368	Gbgt1
chr2-166818188-166819009	4Ma	5.59687e-09	1.61388	0.184	0.065	0.00070412	Arfgef2
chr7-16899863-16900706	4Ma	5.62589e-09	1.7272	0.151	0.048	0.000707771	Gng8
chr2-35546358-35547193	4Ma	5.82051e-09	1.94374	0.125	0.035	0.000732255	Gm13446
chr13-99323355-99324257	4Ma	5.83641e-09	1.27955	0.303	0.143	0.000734256	Ptcd2
chr16-57536273-57537150	4Ma	5.98827e-09	1.70116	0.151	0.047	0.000753361	Filip1l
chr2-119279890-119280801	4Ma	6.07985e-09	1.76097	0.158	0.052	0.000764882	Vps18
chr11-100393230-100394167	4Ma	6.21994e-09	1.85264	0.138	0.041	0.000782506	Jup
chr4-11794077-11794927	4Ma	6.35717e-09	1.48906	0.217	0.085	0.00079977	Cdh17
chr6-39372453-39373354	4Ma	6.58594e-09	1.52014	0.217	0.087	0.00082855	Slc37a3
chr6-99784739-99785690	4Ma	6.64578e-09	1.29351	0.257	0.108	0.000836079	Gm26748
chr14-97379888-97380791	4Ma	6.7062e-09	1.77555	0.145	0.045	0.000843681	Dach1
chr9-48994494-48995285	4Ma	6.90927e-09	1.97696	0.112	0.029	0.000869227	Usp28
chr15-73474551-73475112	4Ma	6.94226e-09	1.90509	0.138	0.042	0.000873378	Dennd3
chr14-50062090-50062874	4Ma	7.29641e-09	1.66717	0.164	0.055	0.000917932	Olfr726
chr13-49225078-49225949	4Ma	7.4193e-09	1.28277	0.283	0.126	0.000933392	Susd3
chr11-96832610-96833479	4Ma	7.4508e-09	1.58272	0.184	0.066	0.000937356	Nfe2l1
chr5-140657900-140658819	4Ma	7.46413e-09	2.076	0.105	0.027	0.000939032	Iqce
chr12-8864536-8865438	4Ma	7.83522e-09	1.50522	0.204	0.078	0.000985718	9930038B18Rik
chr5-114374544-114375399	4Ma	7.87579e-09	1.7056	0.164	0.055	0.000990822	Kctd10
chr5-23409827-23410771	4Ma	8.05163e-09	1.83417	0.132	0.038	0.00101294	5031425E22Rik
chr9-77828206-77829104	4Ma	8.20966e-09	1.74566	0.164	0.056	0.00103282	Gclc
chr4-45948855-45949768	4Ma	8.24586e-09	1.16074	0.336	0.163	0.00103738	E230008N13Rik
chr8-27120282-27121168	4Ma	8.31702e-09	1.42445	0.224	0.088	0.00104633	Gpr124
chr5-110484428-110485256	4Ma	8.35287e-09	1.68954	0.145	0.044	0.00105084	A630023P12Rik
chr10-61537926-61538794	4Ma	8.45261e-09	1.90643	0.125	0.035	0.00106339	Lrrc20
chr7-24369519-24370404	4Ma	8.54875e-09	1.08173	0.441	0.255	0.00107548	Kcnn4
chr1-191894185-191895055	4Ma	9.14397e-09	1.90238	0.132	0.039	0.00115037	Slc30a1
chr11-90224870-90225798	4Ma	9.49824e-09	1.63387	0.171	0.059	0.00119494	Mmd
chr19-29463501-29464309	4Ma	9.6081e-09	1.49281	0.204	0.078	0.00120876	Pdcd1lg2
chr15-101134161-101135012	4Ma	9.65668e-09	1.10779	0.362	0.185	0.00121487	Acvrl1
chr2-129633138-129634024	4Ma	9.66865e-09	1.25492	0.296	0.137	0.00121637	Sirpa
chr5-28315201-28315986	4Ma	9.71047e-09	1.25953	0.283	0.125	0.00122164	Rbm33
chr8-84661325-84662171	4Ma	9.8089e-09	1.07788	0.395	0.217	0.00123402	Ier2
chr17-29133928-29134806	4Ma	9.82383e-09	2.04376	0.105	0.027	0.0012359	Gm16194
chr14-7785845-7786720	4Ma	1.00012e-08	2.04715	0.105	0.027	0.00125821	Gm10044
chr10-125735531-125736422	4Ma	1.00624e-08	1.97443	0.112	0.03	0.00126591	Lrig3
chr9-120069687-120070490	4Ma	1.03342e-08	1.86314	0.125	0.036	0.0013001	Cx3cr1
chr6-108702287-108703186	4Ma	1.09025e-08	1.52455	0.191	0.071	0.0013716	Bhlhe40
chr12-100609612-100610481	4Ma	1.11034e-08	1.95599	0.118	0.033	0.00139688	Rps6ka5
chr15-86064232-86065097	4Ma	1.13712e-08	1.42682	0.211	0.08	0.00143056	Gramd4
chr15-63616589-63617493	4Ma	1.14545e-08	1.76364	0.132	0.038	0.00144104	Gsdmc
chr9-120115911-120116662	4Ma	1.16952e-08	1.80353	0.151	0.05	0.00147133	Slc25a38
chr18-5378170-5379044	4Ma	1.18979e-08	1.7836	0.125	0.035	0.00149683	Zfp438
chr19-41320901-41321773	4Ma	1.19678e-08	1.81109	0.138	0.043	0.00150562	Pik3ap1
chr2-24456550-24457457	4Ma	1.23262e-08	1.70317	0.145	0.045	0.00155071	Pax8
chr10-83215295-83216141	4Ma	1.2683e-08	1.99567	0.112	0.03	0.00159559	Slc41a2
chr6-12412952-12413865	4Ma	1.27025e-08	2.02979	0.112	0.03	0.00159805	Thsd7a
chr17-65635501-65636412	4Ma	1.27604e-08	1.64408	0.164	0.055	0.00160533	Txndc2
chr2-165320498-165321255	4Ma	1.3217e-08	1.61485	0.178	0.064	0.00166277	Elmo2
chr2-73475346-73476263	4Ma	1.3315e-08	1.73009	0.151	0.049	0.0016751	Gm13708
chr1-177713685-177714578	4Ma	1.39223e-08	2.06183	0.105	0.027	0.00175151	1700016C15Rik
chr17-27025171-27026038	4Ma	1.46213e-08	1.73438	0.151	0.049	0.00183945	Ggnbp1
chr17-47183833-47184714	4Ma	1.47812e-08	1.83419	0.132	0.039	0.00185956	Trerf1
chr1-159812586-159813441	4Ma	1.47928e-08	1.73011	0.138	0.042	0.00186102	Tnr
chr16-95839516-95840408	4Ma	1.50351e-08	1.40351	0.224	0.091	0.0018915	1600002D24Rik
chr7-16905873-16906750	4Ma	1.54906e-08	1.50737	0.184	0.066	0.00194881	Ptgir
chr17-55961107-55961944	4Ma	1.6081e-08	1.99302	0.105	0.027	0.00202309	Ccdc94
chr8-46777839-46778727	4Ma	1.61661e-08	1.34286	0.237	0.101	0.00203379	Irf2
chr11-55130975-55131824	4Ma	1.63663e-08	1.19714	0.336	0.172	0.00205898	Slc36a3
chr13-54702216-54703100	4Ma	1.65702e-08	1.26582	0.257	0.11	0.00208462	Cdhr2
chr2-166731114-166732012	4Ma	1.66199e-08	1.69607	0.151	0.049	0.00209088	Prex1
chr14-120290670-120291459	4Ma	1.70019e-08	1.86709	0.132	0.04	0.00213895	Mbnl2
chr12-80784807-80785702	4Ma	1.72014e-08	1.63458	0.171	0.061	0.00216403	4933426M11Rik
chr6-119445603-119446492	4Ma	1.72796e-08	1.75341	0.145	0.046	0.00217388	Wnt5b
chr2-145858998-145859792	4Ma	1.72957e-08	1.65843	0.151	0.049	0.0021759	Rin2
chr6-51556379-51557251	4Ma	1.76714e-08	1.8773	0.112	0.03	0.00222317	Snx10
chr7-139267144-139268010	4Ma	1.82286e-08	1.58571	0.178	0.064	0.00229327	Pwwp2b
chr1-52801514-52802332	4Ma	1.87477e-08	1.74752	0.151	0.05	0.00235857	Inpp1
chr4-139178132-139178901	4Ma	1.87741e-08	1.93014	0.118	0.033	0.00236189	Capzb
chr8-106054110-106054898	4Ma	1.88279e-08	1.76089	0.151	0.05	0.00236866	Dus2
chr16-36530881-36531763	4Ma	1.90446e-08	1.39757	0.217	0.086	0.00239592	Casr
chr15-58019302-58020177	4Ma	1.94043e-08	2.0745	0.105	0.028	0.00244118	9130401M01Rik
chr6-137373661-137374563	4Ma	2.01992e-08	1.71116	0.151	0.05	0.00254118	Ptpro
chr18-36025270-36026175	4Ma	2.04277e-08	1.76612	0.132	0.039	0.00256993	Nrg2
chr11-97407892-97408790	4Ma	2.05012e-08	1.25092	0.257	0.111	0.00257918	Arhgap23
chr5-32995521-32996406	4Ma	2.06288e-08	1.39969	0.204	0.078	0.00259523	Depdc5
chr12-33045405-33046338	4Ma	2.07372e-08	1.74762	0.138	0.043	0.00260887	Cdhr3
chr6-86660293-86661213	4Ma	2.15936e-08	1.84581	0.132	0.04	0.00271661	Mxd1
chr6-141097099-141097991	4Ma	2.20095e-08	1.54141	0.178	0.064	0.00276893	Pde3a
chr8-11103474-11104338	4Ma	2.21839e-08	1.79578	0.125	0.036	0.00279086	9530052E02Rik
chr11-117488852-117489755	4Ma	2.22133e-08	1.61413	0.164	0.057	0.00279456	Gm11733
chr10-80222864-80223761	4Ma	2.27072e-08	1.94969	0.105	0.027	0.0028567	Mum1
chr6-82875173-82876093	4Ma	2.27326e-08	1.93751	0.118	0.034	0.0028599	2310069B03Rik
chr7-45660529-45661386	4Ma	2.32005e-08	2.00138	0.105	0.028	0.00291877	Fut2
chr6-116013629-116014467	4Ma	2.34957e-08	1.93154	0.112	0.03	0.0029559	Tmcc1
chr12-106026719-106027479	4Ma	2.38012e-08	1.90904	0.125	0.037	0.00299433	Vrk1
chr2-165319209-165320041	4Ma	2.45607e-08	1.49859	0.197	0.076	0.00308988	Elmo2
chr9-96896309-96897181	4Ma	2.45624e-08	1.15539	0.329	0.168	0.0030901	Pxylp1
chr6-125445159-125446066	4Ma	2.45705e-08	1.88822	0.112	0.03	0.00309112	Cd9
chr18-80372567-80373501	4Ma	2.49816e-08	1.83209	0.132	0.04	0.00314283	Kcng2
chr10-57758626-57759521	4Ma	2.52097e-08	1.75565	0.145	0.047	0.00317154	Pkib
chr5-123350161-123351084	4Ma	2.52942e-08	1.23909	0.27	0.124	0.00318216	Bcl7a
chr19-59074541-59075424	4Ma	2.55415e-08	1.1097	0.342	0.176	0.00321328	4930506M07Rik
chr7-99101632-99102565	4Ma	2.56558e-08	1.72092	0.151	0.051	0.00322765	Uvrag
chr16-52468156-52469002	4Ma	2.66718e-08	2.06372	0.105	0.028	0.00335547	Alcam
chr5-31633830-31634734	4Ma	2.94689e-08	1.74634	0.132	0.04	0.00370736	Mrpl33
chr7-29000605-29001528	4Ma	3.0432e-08	1.02634	0.382	0.209	0.00382852	Map4k1
chr1-119504304-119505206	4Ma	3.16705e-08	1.23304	0.303	0.15	0.00398433	Ralb
chr4-35137901-35138798	4Ma	3.20601e-08	1.45509	0.191	0.072	0.00403335	Mob3b
chr8-11767290-11768110	4Ma	3.21694e-08	1.78371	0.125	0.037	0.0040471	Arhgef7
chr4-107829727-107830555	4Ma	3.30758e-08	1.35513	0.217	0.087	0.00416113	Lrp8
chr18-50082585-50083490	4Ma	3.31852e-08	1.86964	0.118	0.034	0.0041749	Tnfaip8
chr10-24058716-24059602	4Ma	3.52413e-08	1.86384	0.118	0.034	0.00443357	Taar7f
chr14-25175870-25176787	4Ma	3.54536e-08	1.81793	0.118	0.034	0.00446028	Gm26660
chr4-10920525-10921394	4Ma	3.61157e-08	1.62712	0.151	0.05	0.00454358	2610301B20Rik
chr2-164783816-164784607	4Ma	3.67401e-08	1.63172	0.164	0.058	0.00462212	Snx21
chr11-58911051-58911964	4Ma	3.72486e-08	1.84434	0.125	0.037	0.00468609	Btnl10
chr4-149504427-149505289	4Ma	3.73378e-08	1.94506	0.105	0.028	0.00469732	Lzic
chr11-119382049-119382964	4Ma	3.86466e-08	1.42124	0.197	0.076	0.00486198	Slc26a11
chr7-127079869-127080774	4Ma	3.88611e-08	1.32903	0.25	0.112	0.00488896	AI467606
chr12-3896757-3897631	4Ma	3.94332e-08	1.63905	0.151	0.051	0.00496094	Dnmt3a
chr15-68377510-68378405	4Ma	3.96568e-08	1.93776	0.112	0.031	0.00498906	Gm20732
chr11-11776662-11777499	4Ma	4.0099e-08	1.24969	0.237	0.099	0.00504469	Ikzf1
chr2-118710953-118711858	4Ma	4.05263e-08	1.22655	0.276	0.127	0.00509845	Plcb2
chr4-148771207-148771956	4Ma	4.24927e-08	1.76043	0.132	0.041	0.00534584	Casz1
chr9-69465772-69466680	4Ma	4.29621e-08	1.85598	0.118	0.035	0.00540489	Anxa2
chr1-86478824-86479692	4Ma	4.45389e-08	1.92802	0.105	0.028	0.00560326	Ptma
chr8-75188276-75189150	4Ma	4.4884e-08	1.92089	0.105	0.028	0.00564668	Rasd2
chr5-136784161-136785038	4Ma	4.4929e-08	1.62385	0.132	0.04	0.00565234	Col26a1
chr16-44988341-44989241	4Ma	4.59528e-08	1.8043	0.118	0.034	0.00578114	Cd200r3
chr10-75473153-75474018	4Ma	4.63704e-08	1.65158	0.151	0.051	0.00583368	Gucd1
chr15-101255954-101256646	4Ma	4.66206e-08	1.14462	0.296	0.144	0.00586515	Nr4a1
chr19-9103826-9104737	4Ma	4.71672e-08	1.56162	0.164	0.058	0.00593391	Asrgl1
chr19-30539369-30540238	4Ma	4.80463e-08	1.81603	0.132	0.041	0.00604451	Dkk1
chr1-80453691-80454592	4Ma	4.83522e-08	1.83031	0.118	0.035	0.006083	1700016L21Rik
chr10-42170748-42171663	4Ma	4.86709e-08	1.51208	0.184	0.07	0.00612309	Foxo3
chr1-87813320-87814239	4Ma	4.91608e-08	1.50426	0.191	0.073	0.00618473	Sag
chr7-29008615-29009395	4Ma	5.02172e-08	1.22776	0.276	0.129	0.00631763	Ryr1
chr7-120901405-120902274	4Ma	5.06261e-08	1.84762	0.112	0.031	0.00636907	Eef2k
chr16-25041758-25042569	4Ma	5.09476e-08	1.57515	0.164	0.058	0.00640951	A230028O05Rik
chr7-43654241-43655127	4Ma	5.29421e-08	1.90444	0.105	0.029	0.00666043	Siglece
chr11-103253318-103254205	4Ma	5.37334e-08	1.46008	0.178	0.065	0.00675999	Map3k14
chr13-3743641-3744355	4Ma	5.4574e-08	1.8598	0.118	0.035	0.00686573	Calml3
chr19-46602424-46603327	4Ma	5.63198e-08	1.89504	0.112	0.032	0.00708537	Wbp1l
chr2-70113774-70114694	4Ma	5.71135e-08	1.80178	0.125	0.038	0.00718522	Myo3b
chr16-23231451-23232237	4Ma	5.78435e-08	1.8156	0.112	0.031	0.00727706	St6gal1
chr9-62913226-62914157	4Ma	5.82645e-08	1.66973	0.151	0.052	0.00733002	Pias1
chr12-69532364-69533224	4Ma	5.8548e-08	1.7515	0.132	0.041	0.00736569	Vcpkmt
chr9-50467313-50468221	4Ma	6.02678e-08	1.33447	0.224	0.094	0.00758206	Plet1
chr2-90477976-90478827	4Ma	6.11805e-08	1.70186	0.151	0.053	0.00769688	Ptprj
chr14-70879830-70880728	4Ma	6.12384e-08	1.63564	0.145	0.048	0.00770416	2410012E07Rik
chr5-134342452-134343379	4Ma	6.22008e-08	1.68068	0.145	0.048	0.00782523	Gtf2ird1
chr6-100365608-100366470	4Ma	6.275e-08	1.5491	0.171	0.063	0.00789432	Rybp
chr2-152118894-152119788	4Ma	6.28486e-08	1.7435	0.125	0.038	0.00790673	Srxn1
chr6-119414816-119415648	4Ma	6.30399e-08	1.49373	0.191	0.075	0.0079308	Adipor2
chr11-79207401-79208252	4Ma	6.42105e-08	1.35064	0.184	0.067	0.00807806	Wsb1
chr15-76203814-76204683	4Ma	6.66961e-08	1.23932	0.289	0.145	0.00839077	Plec
chr10-24592832-24593669	4Ma	6.68225e-08	1.89948	0.105	0.029	0.00840667	Gm15270
chr14-54630345-54631204	4Ma	6.68709e-08	1.63796	0.171	0.064	0.00841276	Cdh24
chr17-44103469-44104275	4Ma	6.84616e-08	1.55804	0.171	0.063	0.00861288	Enpp4
chr6-82763765-82764661	4Ma	6.95801e-08	1.11062	0.303	0.151	0.0087536	Hk2
chr15-101275459-101276363	4Ma	7.32858e-08	1.09377	0.296	0.143	0.00921979	Nr4a1
chr11-4756360-4757100	4Ma	7.38912e-08	1.85239	0.105	0.029	0.00929595	Nf2
chr11-97449659-97450544	4Ma	7.45585e-08	1.6717	0.145	0.049	0.00937991	Arhgap23
chr1-72360799-72361514	4Ma	7.48316e-08	1.75134	0.125	0.038	0.00941427	Xrcc5
chr19-44376241-44377149	4Ma	7.62018e-08	1.3775	0.217	0.092	0.00958664	Scd1
chr10-79538570-79539445	4Ma	7.67501e-08	1.47952	0.184	0.071	0.00965563	Mier2
chr13-43790454-43791348	4Ma	7.74459e-08	1.58217	0.164	0.059	0.00974316	Cd83
chr4-35241407-35242311	4Ma	7.80323e-08	1.57985	0.145	0.048	0.00981694	Gm12367
chr11-74575630-74576507	4Ma	7.84672e-08	1.37117	0.204	0.082	0.00987164	Rap1gap2
chr9-41105000-41105882	4Ma	8.04805e-08	1.93475	0.105	0.029	0.0101249	Ubash3b
chr3-89524621-89525516	4Ma	8.08571e-08	1.98395	0.105	0.029	0.0101723	Kcnn3
chr16-91000805-91001722	4Ma	8.25443e-08	1.94836	0.105	0.029	0.0103846	Synj1
chr15-78878894-78879741	4Ma	8.27533e-08	1.32727	0.224	0.096	0.0104109	Gga1
chr11-32542495-32543421	4Ma	8.28403e-08	1.1075	0.349	0.19	0.0104218	Stk10
chr11-86818864-86819706	4Ma	8.35127e-08	1.90222	0.118	0.036	0.0105064	Dhx40
chr4-137890269-137891166	4Ma	8.6129e-08	1.5336	0.178	0.068	0.0108355	Ece1
chr12-112805830-112806739	4Ma	8.64813e-08	1.25283	0.276	0.133	0.0108799	BC022687
chr7-123297555-123298463	4Ma	8.6696e-08	1.93115	0.105	0.029	0.0109069	Arhgap17
chr11-120158544-120159457	4Ma	8.77729e-08	1.57958	0.145	0.048	0.0110424	Gm11769
chr10-100015847-100016726	4Ma	8.90727e-08	1.11426	0.336	0.18	0.0112059	Kitl
chr8-84722644-84723482	4Ma	9.02363e-08	1.16923	0.296	0.144	0.0113523	G430095P16Rik
chr12-103272883-103273699	4Ma	9.14442e-08	1.09501	0.316	0.158	0.0115042	Prima1
chr10-77265889-77266756	4Ma	9.20947e-08	1.89559	0.112	0.032	0.0115861	Pofut2
chr4-55650976-55651837	4Ma	9.32274e-08	1.17843	0.316	0.162	0.0117286	Gm12506
chr4-138881849-138882646	4Ma	9.34658e-08	1.90327	0.112	0.033	0.0117586	Pla2g2e
chr19-60946636-60947287	4Ma	9.4805e-08	1.44947	0.191	0.075	0.011927	Grk5
chr4-156067278-156068147	4Ma	9.83847e-08	1.68838	0.138	0.046	0.0123774	Gm13648
chr9-44461711-44462626	4Ma	9.9149e-08	1.74413	0.118	0.035	0.0124735	Gm9830
chr8-71511336-71512227	4Ma	1.02268e-07	1.46776	0.171	0.063	0.0128659	Plvap
chr4-140557842-140558764	4Ma	1.04967e-07	1.39847	0.191	0.073	0.0132055	Arhgef10l
chr13-31056221-31057107	4Ma	1.07701e-07	1.6691	0.125	0.038	0.0135494	Gm5447
chr16-25042703-25043499	4Ma	1.07963e-07	1.84161	0.112	0.033	0.0135824	A230028O05Rik
chr11-118094741-118095639	4Ma	1.09905e-07	1.72122	0.132	0.042	0.0138267	Dnah17
chr8-70546186-70547086	4Ma	1.12118e-07	1.81931	0.118	0.036	0.0141051	Ell
chr17-50051528-50052101	4Ma	1.13202e-07	1.30092	0.243	0.109	0.0142414	Rftn1
chr11-46812164-46813090	4Ma	1.13585e-07	1.41525	0.197	0.08	0.0142897	Timd4
chr2-58931572-58932436	4Ma	1.13988e-07	1.48094	0.191	0.077	0.0143403	Ccdc148
chr11-104613488-104614197	4Ma	1.18542e-07	1.29923	0.23	0.101	0.0149133	Itgb3
chr10-80751282-80752016	4Ma	1.18551e-07	1.23405	0.257	0.119	0.0149144	Dot1l
chr9-61250485-61251104	4Ma	1.19276e-07	1.92852	0.105	0.03	0.0150056	Gm10655
chr11-69953037-69953903	4Ma	1.19407e-07	1.77412	0.118	0.036	0.0150221	Slc2a4
chr18-75184557-75185270	4Ma	1.19979e-07	1.99143	0.105	0.03	0.0150941	Dym
chr9-40727100-40728040	4Ma	1.20648e-07	1.90622	0.105	0.03	0.0151782	Clmp
chr17-25689361-25690218	4Ma	1.26177e-07	1.56775	0.158	0.057	0.0158739	Lmf1
chr11-75336769-75337487	4Ma	1.27545e-07	1.3455	0.23	0.104	0.0160459	Rpa1
chr12-85437288-85438157	4Ma	1.29423e-07	1.69386	0.145	0.05	0.0162822	Fos
chr4-47832578-47833459	4Ma	1.29697e-07	1.95066	0.112	0.033	0.0163167	Gm12434
chr2-29600535-29601435	4Ma	1.33156e-07	1.64819	0.145	0.05	0.0167518	Rapgef1
chr2-150626907-150627830	4Ma	1.36676e-07	1.80082	0.105	0.029	0.0171946	Acss1
chr10-60131623-60132444	4Ma	1.37395e-07	1.78709	0.112	0.033	0.0172851	Spock2
chr11-79287374-79288202	4Ma	1.43681e-07	1.46173	0.178	0.068	0.0180759	Gm9964
chr3-38570946-38571858	4Ma	1.47835e-07	1.66952	0.138	0.046	0.0185985	Ankrd50
chr17-34955083-34955865	4Ma	1.48179e-07	1.40737	0.191	0.076	0.0186418	Hspa1b
chr14-52314032-52314961	4Ma	1.48279e-07	1.58498	0.158	0.057	0.0186543	Sall2
chr9-111033494-111034381	4Ma	1.48287e-07	1.77757	0.112	0.032	0.0186553	Ltf
chr10-98880432-98881337	4Ma	1.49074e-07	1.81615	0.112	0.033	0.0187544	Atp2b1
chr18-56722372-56723274	4Ma	1.53299e-07	1.29626	0.211	0.087	0.0192859	Lmnb1
chr7-110001752-110002658	4Ma	1.53724e-07	1.87462	0.112	0.033	0.0193394	1600010M07Rik
chr17-50729242-50730149	4Ma	1.56344e-07	1.66034	0.145	0.05	0.019669	Tbc1d5
chr11-117802963-117803863	4Ma	1.56602e-07	1.41688	0.191	0.077	0.0197014	6030468B19Rik
chr2-70888729-70889642	4Ma	1.63825e-07	1.54013	0.151	0.053	0.0206101	Gm13632
chr9-21909071-21910007	4Ma	1.6651e-07	1.14036	0.276	0.133	0.0209479	Rab3d
chr12-110775743-110776594	4Ma	1.70011e-07	1.4916	0.164	0.06	0.0213884	Wdr20
chr2-127723100-127723793	4Ma	1.70864e-07	1.79063	0.112	0.033	0.0214958	Mall
chr19-46843459-46844367	4Ma	1.70942e-07	1.40656	0.184	0.072	0.0215055	Cnnm2
chr7-98426900-98427820	4Ma	1.75068e-07	1.25628	0.25	0.115	0.0220246	Gucy2d
chr7-43530201-43531107	4Ma	1.77369e-07	1.35943	0.204	0.085	0.0223141	Cd33
chr13-21935145-21935992	4Ma	1.81017e-07	1.94351	0.105	0.03	0.022773	Zfp184
chr1-74155155-74156023	4Ma	1.82034e-07	1.52494	0.158	0.057	0.022901	Cxcr2
chr1-170984889-170985816	4Ma	1.8216e-07	1.6619	0.125	0.039	0.0229168	RP24-65D16.4
chr19-9952260-9953113	4Ma	1.87823e-07	1.2793	0.243	0.113	0.0236293	Fth1
chr16-31314630-31315447	4Ma	1.95829e-07	1.61104	0.145	0.05	0.0246364	Apod
chr1-182044936-182045846	4Ma	1.95942e-07	1.71177	0.118	0.036	0.0246507	Enah
chr10-43667675-43668566	4Ma	1.96407e-07	1.4272	0.211	0.092	0.0247092	F930017D23Rik
chr10-8777388-8778307	4Ma	1.9791e-07	1.59542	0.138	0.046	0.0248982	Sash1
chr12-40558632-40559530	4Ma	2.01074e-07	1.29867	0.23	0.104	0.0252963	Dock4
chr4-133457740-133458655	4Ma	2.04147e-07	1.91287	0.105	0.03	0.025683	Fam46b
chr2-73548268-73549182	4Ma	2.06903e-07	1.72191	0.125	0.04	0.0260296	Chrna1
chr6-34996211-34996828	4Ma	2.07954e-07	1.52377	0.171	0.066	0.0261619	2010107G12Rik
chr12-76552560-76553388	4Ma	2.08853e-07	1.36878	0.184	0.072	0.026275	Plekhg3
chr11-22794603-22795396	4Ma	2.16668e-07	1.56289	0.151	0.054	0.0272581	RP23-242C19.8
chr5-143698293-143699207	4Ma	2.17025e-07	1.42	0.184	0.074	0.027303	Cyth3
chr2-146010489-146011411	4Ma	2.18036e-07	1.55321	0.158	0.058	0.0274303	Cfap61
chr11-6519327-6520121	4Ma	2.18506e-07	1.36192	0.211	0.09	0.0274893	Myo1g
chr2-28463798-28464681	4Ma	2.19936e-07	1.69403	0.125	0.04	0.0276693	1700007K13Rik
chr5-128570533-128571432	4Ma	2.20096e-07	1.76708	0.118	0.037	0.0276895	5930412G12Rik
chr17-47249671-47250547	4Ma	2.21221e-07	1.68715	0.118	0.036	0.0278309	Trerf1
chr9-121642264-121642947	4Ma	2.23412e-07	1.25185	0.25	0.117	0.0281065	Vipr1
chr12-99956143-99957031	4Ma	2.24885e-07	1.20404	0.263	0.128	0.0282919	Tdp1
chr10-82814102-82815021	4Ma	2.26855e-07	1.73952	0.118	0.036	0.0285398	1700028I16Rik
chr9-20973342-20974217	4Ma	2.28515e-07	1.58886	0.138	0.047	0.0287486	S1pr2
chr18-80548425-80549334	4Ma	2.30937e-07	1.41946	0.178	0.068	0.0290533	Nfatc1
chr2-83929293-83930227	4Ma	2.3185e-07	1.28657	0.237	0.107	0.0291682	Zswim2
chr11-93860833-93861698	4Ma	2.32916e-07	1.75383	0.132	0.044	0.0293022	Utp18
chr1-183553028-183553940	4Ma	2.33519e-07	1.49629	0.164	0.061	0.0293781	RP24-411K2.1
chr1-161139226-161140142	4Ma	2.3498e-07	1.60277	0.151	0.055	0.0295619	Ankrd45
chr1-156471084-156471975	4Ma	2.44088e-07	1.86564	0.112	0.034	0.0307078	Soat1
chr11-4803153-4804062	4Ma	2.46012e-07	1.64307	0.125	0.04	0.0309498	Nf2
chr17-84013305-84014196	4Ma	2.48805e-07	1.69131	0.132	0.044	0.0313012	Gm23905
chr8-105530404-105531226	4Ma	2.49454e-07	1.37048	0.178	0.068	0.0313828	Atp6v0d1
chr6-99501978-99502897	4Ma	2.49789e-07	1.74606	0.118	0.037	0.0314249	Foxp1
chr17-56001528-56002429	4Ma	2.53032e-07	1.75723	0.105	0.03	0.031833	Stap2
chr8-117201241-117202150	4Ma	2.56141e-07	1.23428	0.23	0.101	0.0322241	Gan
chr6-134261821-134262687	4Ma	2.63095e-07	1.52688	0.138	0.046	0.033099	Etv6
chr15-76188192-76188897	4Ma	2.64106e-07	1.21737	0.27	0.133	0.0332261	Plec
chr14-66844219-66845003	4Ma	2.70448e-07	1.78625	0.105	0.03	0.0340239	Dpysl2
chr7-30953132-30953982	4Ma	2.7482e-07	1.25957	0.237	0.106	0.034574	Usf2
chr6-38899862-38900468	4Ma	2.83111e-07	1.49773	0.171	0.066	0.035617	Tbxas1
chr4-100430784-100431569	4Ma	2.87757e-07	1.65193	0.125	0.04	0.0362015	Ror1
chr14-103058872-103059638	4Ma	2.92102e-07	1.62301	0.138	0.048	0.0367482	Irg1
chr18-64510875-64511669	4Ma	3.0474e-07	1.90355	0.105	0.031	0.0383381	Nars
chr8-84735758-84736564	4Ma	3.06831e-07	1.7136	0.125	0.041	0.0386012	Nfix
chr6-29925377-29926306	4Ma	3.16347e-07	1.75554	0.118	0.037	0.0397984	Strip2
chr1-180888300-180889187	4Ma	3.19481e-07	1.03195	0.322	0.165	0.0401926	Lefty2
chr10-83661696-83662613	4Ma	3.24314e-07	1.02892	0.316	0.162	0.0408006	Appl2
chr9-107723910-107724809	4Ma	3.24401e-07	1.53505	0.164	0.063	0.0408116	Sema3f
chr10-118050117-118051004	4Ma	3.25717e-07	1.42455	0.191	0.078	0.0409771	Mdm1
chr1-125473174-125474021	4Ma	3.26719e-07	1.48983	0.145	0.05	0.0411032	Gm28706
chr1-35822119-35823014	4Ma	3.28611e-07	1.38222	0.211	0.093	0.0413413	Gm28415
chr2-103605658-103606563	4Ma	3.29891e-07	1.49915	0.164	0.062	0.0415022	Abtb2
chr15-75111522-75112408	4Ma	3.33226e-07	1.22071	0.237	0.108	0.0419219	Ly6c2
chr17-47595214-47596128	4Ma	3.36827e-07	1.09543	0.303	0.158	0.0423749	Ccnd3
chr1-152020950-152021628	4Ma	3.37176e-07	1.63056	0.151	0.055	0.0424188	1700025G04Rik
chr3-65484078-65484973	4Ma	3.39138e-07	1.43993	0.178	0.07	0.0426655	Tiparp
chr13-20313157-20314087	4Ma	3.39451e-07	1.36185	0.184	0.074	0.042705	Elmo1
chr13-37797413-37798319	4Ma	3.41213e-07	1.72561	0.118	0.037	0.0429266	Rreb1
chr6-135191563-135192479	4Ma	3.45389e-07	1.6964	0.125	0.041	0.0434521	8430419L09Rik
chr1-38885731-38886640	4Ma	3.45632e-07	1.19371	0.257	0.122	0.0434826	Chst10
chr17-88497905-88498703	4Ma	3.46595e-07	1.70693	0.118	0.037	0.0436038	Foxn2
chr7-29316998-29317881	4Ma	3.51051e-07	1.18404	0.25	0.117	0.0441643	Dpf1
chr6-125345321-125346237	4Ma	3.52668e-07	1.61416	0.132	0.044	0.0443678	Scnn1a
chr19-5713449-5714351	4Ma	3.60501e-07	1.12155	0.309	0.163	0.0453532	Ehbp1l1
chr18-61120377-61121196	4Ma	3.61477e-07	1.74085	0.112	0.034	0.045476	Csf1r
chr6-89285700-89286605	4Ma	3.65672e-07	1.35737	0.191	0.078	0.0460037	Gm26811
chr11-120538723-120539625	4Ma	3.66288e-07	1.57263	0.145	0.051	0.0460812	Gcgr
chr1-105169694-105170419	4Ma	3.7062e-07	1.82586	0.105	0.031	0.0466262	Gm29012
chr2-153826951-153827835	4Ma	3.82408e-07	1.33942	0.191	0.078	0.0481092	Efcab8
chr19-11811656-11812537	4Ma	3.85733e-07	1.64306	0.138	0.049	0.0485276	Stx3
chr8-64949093-64949921	4Ma	3.86042e-07	1.77803	0.112	0.034	0.0485663	Tmem192
chr9-59577803-59578728	4Ma	3.86755e-07	1.36306	0.178	0.07	0.0486561	Celf6
chr11-51632990-51633861	4Ma	3.89424e-07	1.49839	0.164	0.062	0.0489919	Rmnd5b
chr17-23966596-23967517	4Ma	3.90992e-07	1.02137	0.336	0.182	0.0491892	Prss30
chr3-105046677-105047503	4Ma	3.94325e-07	1.03209	0.349	0.197	0.0496084	Cttnbp2nl
chr18-13121980-13122812	4Ma	4.07498e-07	1.7699	0.118	0.038	0.0512657	Hrh4
chr12-100607896-100608779	4Ma	4.08176e-07	1.63211	0.132	0.044	0.051351	Rps6ka5
chr14-22182983-22183889	4Ma	4.13754e-07	1.49314	0.145	0.05	0.0520527	1700112E06Rik
chr9-72796903-72797824	4Ma	4.15432e-07	1.21331	0.237	0.109	0.0522638	Prtg
chr15-97868724-97869638	4Ma	4.30715e-07	1.72251	0.118	0.038	0.0541865	Vdr
chr13-43511653-43512466	4Ma	4.40953e-07	1.7365	0.118	0.038	0.0554745	Mcur1
chr19-9930892-9931815	4Ma	4.42353e-07	1.68102	0.125	0.041	0.0556507	Incenp
chr12-99067718-99068574	4Ma	4.45252e-07	1.49468	0.145	0.051	0.0560154	Ttc8
chr9-58209827-58210756	4Ma	4.46267e-07	1.3597	0.184	0.073	0.0561431	Islr2
chr8-71657862-71658726	4Ma	4.47724e-07	1.5339	0.151	0.055	0.0563264	Unc13a
chr5-136509138-136510022	4Ma	4.48336e-07	1.51706	0.158	0.059	0.0564034	Cux1
chr8-108722841-108723623	4Ma	4.55852e-07	1.20936	0.237	0.109	0.0573489	Zfhx3
chr10-22306188-22307112	4Ma	4.60068e-07	1.3468	0.191	0.079	0.0578793	Raet1e
chr4-130101873-130102773	4Ma	4.7267e-07	1.64095	0.125	0.041	0.0594648	Pef1
chr1-151597609-151598502	4Ma	4.89482e-07	1.68373	0.118	0.038	0.0615797	Fam129a
chr1-38902286-38903183	4Ma	4.90309e-07	1.61495	0.138	0.048	0.0616838	Chst10
chr2-27693558-27694440	4Ma	4.92576e-07	1.51218	0.178	0.073	0.061969	Rxra
chr15-24588772-24589637	4Ma	5.0863e-07	1.79945	0.105	0.031	0.0639887	Gm2824
chr13-102127740-102128640	4Ma	5.1174e-07	1.2758	0.197	0.082	0.06438	Pik3r1
chr10-42902835-42903754	4Ma	5.21014e-07	1.57849	0.145	0.052	0.0655466	Scml4
chr5-99326780-99327695	4Ma	5.2521e-07	1.75075	0.105	0.031	0.0660746	A930011G23Rik
chr17-43139760-43140630	4Ma	5.35959e-07	1.52707	0.138	0.048	0.0674269	Tnfrsf21
chr8-121791936-121792835	4Ma	5.43087e-07	1.25539	0.224	0.102	0.0683235	Jph3
chr14-67887631-67888540	4Ma	5.5369e-07	1.60279	0.132	0.044	0.0696576	Dock5
chr16-10515775-10516702	4Ma	5.60011e-07	1.6282	0.138	0.05	0.0704527	Dexi
chr12-69287268-69288190	4Ma	5.61718e-07	1.51447	0.145	0.051	0.0706674	Klhdc1
chr10-22699585-22700434	4Ma	5.79486e-07	1.56112	0.138	0.049	0.0729028	Slc2a12
chr13-101537819-101538706	4Ma	5.82313e-07	1.46723	0.164	0.064	0.0732585	Gm29341
chr1-37317388-37318238	4Ma	5.92442e-07	1.14461	0.257	0.123	0.0745327	Inpp4a
chr6-113625261-113626072	4Ma	5.96375e-07	1.35484	0.184	0.075	0.0750275	Vhl
chr12-25516451-25517342	4Ma	6.01864e-07	1.57901	0.138	0.049	0.0757181	Gm22527
chr15-55819154-55819958	4Ma	6.10791e-07	1.85725	0.105	0.032	0.0768411	Sntb1
chr17-68149099-68150003	4Ma	6.14718e-07	1.54949	0.151	0.056	0.0773352	L3mbtl4
chr12-4236914-4237349	4Ma	6.20184e-07	1.37119	0.171	0.067	0.0780229	Ptrhd1
chr15-75831836-75832711	4Ma	6.32904e-07	1.36942	0.171	0.067	0.0796231	Zc3h3
chr3-108717815-108718732	4Ma	6.34196e-07	1.22088	0.23	0.107	0.0797856	Gpsm2
chr14-100285791-100286715	4Ma	6.52911e-07	1.37316	0.191	0.08	0.0821401	4930517O19Rik
chr10-60205529-60206337	4Ma	6.57871e-07	1.68908	0.118	0.038	0.0827642	Chst3
chr6-112738812-112739659	4Ma	6.5912e-07	1.53103	0.171	0.069	0.0829213	Srgap3
chr3-138521594-138522490	4Ma	6.6234e-07	1.74281	0.112	0.035	0.0833264	Eif4e
chr19-47512640-47513430	4Ma	6.75498e-07	1.82393	0.105	0.032	0.0849818	Obfc1
chr19-10906522-10907310	4Ma	7.0761e-07	1.57883	0.125	0.041	0.0890216	Prpf19
chr11-23235698-23236620	4Ma	7.1113e-07	1.59602	0.125	0.042	0.0894644	Xpo1
chr3-148895283-148896203	4Ma	7.15854e-07	1.44738	0.151	0.055	0.0900588	Lphn2
chr16-89983195-89984060	4Ma	7.45356e-07	1.77174	0.105	0.032	0.0937702	Tiam1
chr10-76290364-76291264	4Ma	7.4959e-07	1.50399	0.151	0.056	0.0943029	Dip2a
chr16-90762058-90762974	4Ma	7.50319e-07	1.19992	0.217	0.095	0.0943947	Urb1
chr17-56957792-56958676	4Ma	7.5153e-07	1.28289	0.211	0.093	0.0945469	Acer1
chr10-59269807-59270682	4Ma	7.54964e-07	1.53649	0.138	0.049	0.0949791	Sowahc
chr9-46175231-46176031	4Ma	7.56185e-07	1.56761	0.112	0.034	0.0951326	Sik3
chr11-74100545-74101339	4Ma	7.57708e-07	1.65065	0.118	0.039	0.0953243	Zfp616
chr1-180822008-180822884	4Ma	7.64087e-07	1.72809	0.118	0.039	0.0961268	H3f3a
chr5-117138353-117139279	4Ma	7.74537e-07	1.10029	0.303	0.159	0.0974414	Taok3
chr9-106469155-106469960	4Ma	7.76212e-07	1.66523	0.118	0.039	0.0976522	Parp3
