# Supplementary material for: Tonic type I interferon signaling optimizes the antiviral function of plasmacytoid dendritic cells
Source: Nat Immunol. 2025 Oct 14;26(11):1946–61. doi: 10.1038/s41590-025-02279-4 (PMC12662804; doi:10.1038/s41590-025-02279-4)
Supplement: Supplementary file 4 — Marker genes of cell clusters in the CITE-seq of mouse pDCs. [file 41590_2025_2279_MOESM4_ESM.xls]

## Sheet: marker.genes
Gene	Cluster	baseMean	baseSD	AvExpInCluster	AvExpInOtherClusters	foldChange	log2FoldChange	pval	padj	gene	cluster_1Ct	cluster_2Ct	cluster_3Ct
Gas2l3	1Ct	0.00792198	0.10085	0.0187369	0.00502663	3.72752	1.89822	2.46872e-05	0.0422892	Gas2l3	0.0187369	0.00516618	0.00328012
Aox2	1Ct	0.0188793	0.16	0.0381508	0.0137199	2.78069	1.47544	1.1861e-06	0.00203654	Aox2	0.0381508	0.0132523	0.0195718
Ccdc180	1Ct	0.0247512	0.204182	0.0484617	0.0184035	2.63329	1.39687	5.72505e-07	0.000984135	Ccdc180	0.0484617	0.0178512	0.0253149
Thy1	1Ct	0.0297482	0.20814	0.0537782	0.023315	2.30659	1.20576	3.98389e-07	0.000686424	Thy1	0.0537782	0.0236389	0.0192612
Serpinf1	1Ct	0.0315735	0.205515	0.0533963	0.0257311	2.07517	1.05323	7.78692e-07	0.00133779	Serpinf1	0.0533963	0.0264004	0.0173541
Tm6sf1	1Ct	0.0290742	0.20814	0.0488556	0.0237784	2.05463	1.03888	6.22664e-06	0.0106787	Tm6sf1	0.0488556	0.0238761	0.0225544
Etv1	1Ct	0.0384003	0.23031	0.0638552	0.0315855	2.02166	1.01554	4.74929e-07	0.000817352	Etv1	0.0638552	0.0323856	0.0215718
Vim	1Ct	0.509472	1.04132	0.836454	0.421933	1.98243	0.987272	1.19195e-45	2.0728e-42	Vim	0.836454	0.402508	0.665038
Kif5a	1Ct	0.121833	0.414158	0.192558	0.102898	1.87134	0.904071	1.32371e-15	2.29398e-12	Kif5a	0.192558	0.103645	0.093553
Ckap4	1Ct	0.035695	0.230424	0.0560269	0.0302517	1.85202	0.889102	3.86139e-05	0.066107	Ckap4	0.0560269	0.0309286	0.0217808
Lat	1Ct	0.0402219	0.233611	0.0630774	0.034103	1.84962	0.887226	1.1036e-05	0.0189156	Lat	0.0630774	0.033464	0.0421001
Apoe	1Ct	0.286593	0.866409	0.446292	0.243838	1.83028	0.872063	2.79692e-16	4.84985e-13	Apoe	0.446292	0.245945	0.217479
Robo3	1Ct	0.278453	0.684914	0.431968	0.237355	1.81993	0.86388	8.01955e-26	1.39219e-22	Robo3	0.431968	0.239293	0.213093
Armc3	1Ct	0.0940615	0.372662	0.144961	0.0804346	1.80223	0.849782	1.55423e-10	2.68726e-07	Armc3	0.144961	0.0822281	0.0579884
Adgrl2	1Ct	0.0634324	0.299143	0.0946891	0.0550643	1.71961	0.782081	1.73823e-06	0.0029828	Adgrl2	0.0946891	0.0556724	0.0474543
Selenop	1Ct	0.334149	0.693137	0.497199	0.290498	1.71154	0.775297	6.4698e-29	1.1238e-25	Selenop	0.497199	0.294533	0.239991
Idh1	1Ct	0.0756309	0.309754	0.112214	0.0658369	1.70443	0.769287	1.77357e-08	3.06117e-05	Idh1	0.112214	0.0646461	0.0807402
Cd24a	1Ct	0.0990588	0.396907	0.146022	0.0864857	1.6884	0.755657	1.23149e-08	2.12679e-05	Cd24a	0.146022	0.0868823	0.0815225
Matk	1Ct	0.0634882	0.283008	0.0931677	0.0555424	1.67741	0.746239	4.09011e-07	0.000704316	Matk	0.0931677	0.0552133	0.0596618
X1700097N02Rik	1Ct	0.0721898	0.323863	0.105168	0.0633608	1.65983	0.731039	4.76019e-07	0.000818753	X1700097N02Rik	0.105168	0.0641292	0.0537446
Ccr2	1Ct	0.494954	1.12819	0.718774	0.435033	1.65223	0.724413	1.5706e-21	2.725e-18	Ccr2	0.718774	0.448681	0.264221
Dgkz	1Ct	0.143928	0.424043	0.207941	0.126791	1.64003	0.713723	2.77495e-13	4.80344e-10	Dgkz	0.207941	0.128088	0.110556
Cebpd	1Ct	0.185423	0.557477	0.264916	0.164141	1.61395	0.6906	7.35957e-15	1.27468e-11	Cebpd	0.264916	0.164071	0.165012
Fstl3	1Ct	0.123744	0.421842	0.172203	0.110771	1.5546	0.63654	2.72604e-08	4.69969e-05	Fstl3	0.172203	0.112214	0.0927068
Mzb1	1Ct	1.04518	1.53613	1.45202	0.936265	1.55087	0.633074	5.17026e-39	8.98591e-36	Mzb1	1.45202	0.945475	0.821003
Msh5	1Ct	0.107438	0.377004	0.149071	0.0962926	1.5481	0.630502	2.67673e-08	4.61736e-05	Msh5	0.149071	0.0961597	0.0979565
Id3	1Ct	0.247177	0.752878	0.34196	0.221801	1.54174	0.624558	8.3879e-09	1.44943e-05	Id3	0.34196	0.230142	0.117418
Jakmip1	1Ct	0.211081	0.536326	0.287876	0.190522	1.51099	0.595491	9.75982e-13	1.68845e-09	Jakmip1	0.287876	0.196097	0.120749
Msantd1	2Ct	0.00361542	0.0691122	0.00482454	0.000338781	14.2409	3.83197	1.27769e-06	0.00436844	Msantd1	0	0.00482454	0.00156459
Mtfp1	2Ct	0.00369987	0.0650463	0.00491244	0.000413891	11.8689	3.56912	6.77197e-07	0.00231669	Mtfp1	0.000528279	0.00491244	0
Zfp976	2Ct	0.00516222	0.0804146	0.00679671	0.000732872	9.27407	3.2132	6.68937e-08	0.000229445	Zfp976	0.000935419	0.00679671	0
Fbxl21	2Ct	0.00376722	0.0702854	0.00494028	0.000588309	8.39741	3.06995	6.78797e-06	0.0231402	Fbxl21	0.000750903	0.00494028	0
Igkv2.109	2Ct	0.00519958	0.092687	0.00673443	0.00104023	6.47401	2.69466	1.14183e-05	0.0388906	Igkv2.109	0.000984356	0.00673443	0.00124238
Gm45669	2Ct	0.0048515	0.07868	0.00626093	0.00103206	6.06647	2.60086	5.78159e-06	0.019721	Gm45669	0.00109507	0.00626093	0.000804064
Lilrb4a	2Ct	0.00792215	0.103176	0.0101603	0.00185701	5.47131	2.45189	4.03632e-08	0.000138567	Lilrb4a	0.0014288	0.0101603	0.00340639
X1810019N24Rik	2Ct	0.00429759	0.0705078	0.00550087	0.00103677	5.30578	2.40756	2.09954e-05	0.0714054	X1810019N24Rik	0.00132331	0.00550087	0
Zfp831	2Ct	0.00987344	0.137123	0.0125217	0.00269673	4.6433	2.21515	4.76558e-07	0.00163221	Zfp831	0.000796631	0.0125217	0.00957184
Gm44175	2Ct	0.0107084	0.11412	0.0135773	0.002934	4.62757	2.21025	9.02057e-10	3.10849e-06	Gm44175	0.0033939	0.0135773	0.00126996
Myl4	2Ct	0.0101363	0.11021	0.012835	0.00282307	4.54646	2.18475	2.20792e-09	7.59965e-06	Myl4	0.00281468	0.012835	0.00285341
Sema6d	2Ct	0.00875892	0.113193	0.011083	0.00246072	4.50399	2.1712	4.06338e-07	0.00139211	Sema6d	0	0.011083	0.0113643
Lrrk2	2Ct	0.00892723	0.115232	0.011269	0.00258108	4.36602	2.12632	2.56681e-07	0.000880159	Lrrk2	0.00169635	0.011269	0.00578229
Il9r	2Ct	0.0586842	0.282831	0.0740554	0.0170292	4.34873	2.12059	3.43169e-39	1.19491e-35	Il9r	0.00701123	0.0740554	0.0532772
Rhbdf1	2Ct	0.0128416	0.128603	0.0161913	0.00376398	4.30165	2.10489	1.32442e-09	4.55998e-06	Rhbdf1	0.00285961	0.0161913	0.00703628
H2.Eb2	2Ct	0.0260086	0.184463	0.0327786	0.00766248	4.27781	2.09687	6.04788e-19	2.0968e-15	H2.Eb2	0.00331288	0.0327786	0.0234006
Igfbp7	2Ct	0.0106562	0.15378	0.0133763	0.00328473	4.07228	2.02584	1.08034e-05	0.036807	Igfbp7	0.00109707	0.0133763	0.0112003
H2.DMb2	2Ct	0.553898	1.07117	0.694555	0.172726	4.02115	2.00761	8.31201e-221	2.91751e-217	H2.DMb2	0.103746	0.694555	0.422313
Cntnap1	2Ct	0.0084504	0.100717	0.0105133	0.00286015	3.67578	1.87805	2.89365e-06	0.00988183	Cntnap1	0.00243843	0.0105133	0.00438607
Gpr68	2Ct	0.0167409	0.144852	0.0207	0.00601194	3.44314	1.78373	9.60378e-11	3.31331e-07	Gpr68	0.00519655	0.0207	0.00896226
Iglc2	2Ct	1.79332	3.58868	2.21244	0.657545	3.3647	1.75048	4.71678e-172	1.65417e-168	Iglc2	0.342393	2.21244	1.79786
Gfra3	2Ct	0.0120879	0.131098	0.0148966	0.00447674	3.32754	1.73446	2.9291e-07	0.0010041	Gfra3	0.000545527	0.0148966	0.018701
Cdh22	2Ct	0.0288631	0.197492	0.0355025	0.0108708	3.26585	1.70746	9.75907e-15	3.37664e-11	Cdh22	0.00708504	0.0355025	0.0245689
Gm15889	2Ct	0.0234204	0.178117	0.0287615	0.00894657	3.2148	1.68473	3.88804e-12	1.34332e-08	Gm15889	0.00720858	0.0287615	0.0152351
Gm20513	2Ct	0.0445046	0.237094	0.0546146	0.0171072	3.1925	1.67469	2.15203e-22	7.46971e-19	Gm20513	0.0136835	0.0546146	0.0294949
BC051142	2Ct	0.0118312	0.124316	0.0144719	0.00467505	3.09556	1.6302	6.15225e-07	0.00210591	BC051142	0.00204934	0.0144719	0.0141756
H2.Ob	2Ct	0.0910662	0.353239	0.111084	0.0368184	3.01709	1.59316	8.61698e-39	2.99957e-35	H2.Ob	0.0303662	0.111084	0.060164
Gpat3	2Ct	0.0396485	0.246066	0.0481174	0.0166986	2.88152	1.52683	4.10516e-16	1.42162e-12	Gpat3	0.0131572	0.0481174	0.0295123
Tox2	2Ct	0.0170051	0.147728	0.0206368	0.00716342	2.88086	1.5265	4.08529e-08	0.000140207	Tox2	0.00717088	0.0206368	0.00713643
Ltb	2Ct	0.781927	1.42829	0.944792	0.340575	2.77411	1.47202	2.07637e-136	7.27975e-133	Ltb	0.209783	0.944792	0.813817
Clmp	2Ct	0.028863	0.196469	0.0348712	0.0125814	2.77164	1.47074	8.06615e-12	2.78524e-08	Clmp	0.00752788	0.0348712	0.0308665
Egr1	2Ct	0.587218	1.63102	0.704526	0.269322	2.61592	1.38732	2.25951e-60	7.88795e-57	Egr1	0.166138	0.704526	0.642673
Gm30211	2Ct	0.973007	1.80495	1.16083	0.464031	2.50161	1.32286	1.72602e-102	6.04108e-99	Gm30211	0.110206	1.16083	1.74427
Cacna1s	2Ct	0.0320042	0.210128	0.0379165	0.0159821	2.37244	1.24637	1.14554e-09	3.94525e-06	Cacna1s	0.00925391	0.0379165	0.0403266
Cd8b1	2Ct	3.66786	5.12975	4.33434	1.86173	2.32813	1.21917	2.49046e-172	8.73653e-169	Cd8b1	1.24029	4.33434	4.11024
Gm47754	2Ct	0.0815599	0.331318	0.0962801	0.0416694	2.31057	1.20825	1.05426e-21	3.65828e-18	Gm47754	0.035016	0.0962801	0.0657431
Gpm6b	2Ct	0.697019	1.14605	0.821851	0.358733	2.29098	1.19597	4.362e-124	1.52801e-120	Gpm6b	0.257892	0.821851	0.723604
Fscn1	2Ct	0.0217073	0.184629	0.0255916	0.0111813	2.28878	1.19458	5.90999e-06	0.0201531	Fscn1	0.00640674	0.0255916	0.0284572
Wnt10a	2Ct	0.0273942	0.185679	0.0322958	0.0141109	2.28871	1.19453	2.95533e-08	0.000101545	Wnt10a	0.0135752	0.0322958	0.0160493
Tmem231	2Ct	0.0408906	0.223654	0.0481479	0.0212238	2.26858	1.18179	3.84163e-12	1.32767e-08	Tmem231	0.0194116	0.0481479	0.0277808
Ikzf3	2Ct	0.0633144	0.2932	0.0743234	0.0334805	2.2199	1.1505	1.35776e-15	4.70055e-12	Ikzf3	0.0331773	0.0743234	0.0345776
H2.Eb1	2Ct	9.06915	6.08372	10.6166	4.87555	2.17753	1.12269	0	0	H2.Eb1	3.75983	10.6166	8.91254
ADT_ADT_Ly6A_or_E.ATGCCAGCAGAG	2Ct	20.2601	20.33	23.713	10.9032	2.17486	1.12092	4.20571e-257	1.47704e-253	ADT_ADT_Ly6A_or_E.ATGCCAGCAGAG	7.11472	23.713	24.611
H2.Ab1	2Ct	12.3439	8.14546	14.4369	6.67183	2.16387	1.11361	0	0	H2.Ab1	4.98959	14.4369	12.7586
Cd96	2Ct	0.0316603	0.204334	0.0370159	0.0171471	2.15873	1.11018	3.42823e-08	0.000117725	Cd96	0.0145892	0.0370159	0.026402
Ston2	2Ct	0.0218065	0.171872	0.0254658	0.01189	2.14179	1.09881	5.21723e-06	0.0178064	Ston2	0.00319053	0.0254658	0.0433672
Ciita	2Ct	0.818131	1.18699	0.953863	0.450306	2.11825	1.08288	1.89634e-123	6.64098e-120	Ciita	0.366944	0.953863	0.751935
ADT_ADT_IA_or_IE.TGGCTGGCTAGA	2Ct	12.3376	14.4736	14.3697	6.83061	2.10372	1.07294	5.26825e-225	1.84968e-221	ADT_ADT_IA_or_IE.TGGCTGGCTAGA	4.93061	14.3697	13.7054
St8sia6	2Ct	0.041167	0.239506	0.0478947	0.0229353	2.08826	1.0623	3.57495e-09	1.23014e-05	St8sia6	0.00585439	0.0478947	0.0847388
ADT_ADT_CD8.CCGATCGTATGC	2Ct	78.5676	120.652	91.3508	43.9258	2.07966	1.05635	1.20577e-124	4.22502e-121	ADT_ADT_CD8.CCGATCGTATGC	36.1689	91.3508	71.9927
Hr	2Ct	0.0364871	0.220961	0.0423939	0.0204799	2.07003	1.04965	1.253e-08	4.30783e-05	Hr	0.0192178	0.0423939	0.0250464
Ly6g5b	2Ct	0.0466394	0.247435	0.0541664	0.0262417	2.06414	1.04554	1.01043e-10	3.48497e-07	Ly6g5b	0.0177276	0.0541664	0.0570479
Bmp6	2Ct	0.0317245	0.206068	0.0366632	0.018341	1.99898	0.999263	7.66957e-07	0.00262299	Bmp6	0.0153117	0.0366632	0.0293019
Nr2f6	2Ct	0.0672535	0.290865	0.0776339	0.0391235	1.98433	0.988651	8.27791e-14	2.86333e-10	Nr2f6	0.0371155	0.0776339	0.046389
Gm13561	2Ct	0.0229293	0.172379	0.0264585	0.0133652	1.97966	0.985254	1.43089e-05	0.0487218	Gm13561	0.012345	0.0264585	0.0170566
H2.Aa	2Ct	19.6262	11.102	22.6173	11.5207	1.96319	0.9732	0	0	H2.Aa	9.11142	22.6173	20.238
Angpt4	2Ct	0.0390678	0.221839	0.0449824	0.0230396	1.95239	0.965244	3.14752e-08	0.000108117	Angpt4	0.0195732	0.0449824	0.035582
Sbf2	2Ct	0.0370892	0.218646	0.0426611	0.0219896	1.94006	0.956099	5.08762e-07	0.001742	Sbf2	0.0164336	0.0426611	0.0420929
Trim7	2Ct	0.0982945	0.367109	0.112995	0.0584585	1.9329	0.950768	8.90792e-17	3.0857e-13	Trim7	0.0567633	0.112995	0.0645922
Gm15706	2Ct	0.0319447	0.206205	0.0364206	0.0198152	1.83801	0.878147	5.08227e-06	0.0173509	Gm15706	0.0220269	0.0364206	0.0118128
Gm37233	2Ct	0.0301305	0.197508	0.0343471	0.018704	1.83635	0.876844	8.88239e-06	0.0302712	Gm37233	0.0164003	0.0343471	0.0270392
H2.Q6	2Ct	1.10774	1.44297	1.2597	0.695945	1.81006	0.856037	3.95261e-93	1.38183e-89	H2.Q6	0.448943	1.2597	1.58967
ADT_ADT_Trop2.GAACTCATAGGC	2Ct	0.140025	0.394337	0.158993	0.0886235	1.79403	0.843205	8.26634e-23	2.87007e-19	ADT_ADT_Trop2.GAACTCATAGGC	0.0758123	0.158993	0.134978
Cd74	2Ct	49.5837	23.6152	56.2941	31.399	1.79287	0.842268	0	0	Cd74	25.7108	56.2941	51.9804
Bbs9	2Ct	0.0310208	0.200261	0.0352098	0.0196688	1.79014	0.84007	1.5578e-05	0.0530274	Bbs9	0.0183398	0.0352098	0.0244775
Plbd1	2Ct	0.0582794	0.342545	0.0661142	0.0370475	1.78458	0.835586	3.15395e-07	0.00108086	Plbd1	0.0329856	0.0661142	0.0517446
Myo1h	2Ct	0.0317729	0.195089	0.0359752	0.020385	1.76479	0.819496	1.59137e-05	0.0541543	Myo1h	0.0170943	0.0359752	0.0322917
S100a4	2Ct	0.0798326	0.364698	0.090172	0.0518136	1.74031	0.799347	9.56316e-10	3.29451e-06	S100a4	0.0478119	0.090172	0.0662932
Lysmd2	2Ct	0.162257	0.453856	0.182996	0.106058	1.72543	0.786954	6.13566e-20	2.12785e-16	Lysmd2	0.104492	0.182996	0.111726
Hddc3	2Ct	0.0383059	0.212996	0.0431264	0.0252426	1.70848	0.77271	5.3109e-06	0.0181208	Hddc3	0.0270189	0.0431264	0.0188157
Jun	2Ct	4.11099	4.24748	4.62541	2.71695	1.70243	0.767596	6.83866e-135	2.39695e-131	Jun	2.02971	4.62541	5.20355
ADT_ADT_CD38.GGCCGAGTCTAA	2Ct	50.3122	34.4676	56.5967	33.2816	1.70054	0.765993	1.26519e-292	4.44461e-289	ADT_ADT_CD38.GGCCGAGTCTAA	28.3365	56.5967	51.1742
ADT_ADT_CD97.AACGTAACTGAG	2Ct	3.54731	4.14159	3.98295	2.36675	1.68288	0.750931	1.69512e-91	5.92443e-88	ADT_ADT_CD97.AACGTAACTGAG	1.9984	3.98295	3.69956
Fam217b	2Ct	0.0489925	0.310649	0.0549703	0.0327932	1.67627	0.745255	1.98673e-05	0.0675884	Fam217b	0.0299615	0.0549703	0.0430392
ADT_ADT_CD4.TGACGTAACACT	2Ct	335.37	275.286	375.959	225.376	1.66815	0.738246	5.98754e-184	2.10103e-180	ADT_ADT_CD4.TGACGTAACACT	186.211	375.959	367.083
Nxpe4	2Ct	0.0551368	0.271528	0.0618069	0.0370613	1.66769	0.737855	1.57732e-06	0.00539127	Nxpe4	0.0356562	0.0618069	0.0421451
Cd8a	2Ct	0.682475	1.59704	0.764703	0.459643	1.66369	0.734385	4.15095e-27	1.44328e-23	Cd8a	0.380157	0.764703	0.747247
Dennd4a	2Ct	0.303873	0.771296	0.340358	0.205003	1.66026	0.731406	6.9042e-23	2.39852e-19	Dennd4a	0.170895	0.340358	0.328415
Cd4	2Ct	1.58226	1.80435	1.77215	1.06767	1.65983	0.731032	2.85308e-97	9.98006e-94	Cd4	0.863293	1.77215	1.80718
Kit	2Ct	0.0621334	0.290318	0.0695824	0.0419472	1.65881	0.730148	6.31331e-07	0.00216041	Kit	0.0281689	0.0695824	0.0918012
ADT_ADT_CD205.TCTGGAGGACAA	2Ct	0.147141	0.418301	0.16456	0.0999371	1.64663	0.71952	2.94704e-17	1.02115e-13	ADT_ADT_CD205.TCTGGAGGACAA	0.0882471	0.16456	0.142235
X4833445I07Rik	2Ct	0.053526	0.264122	0.0598453	0.0364013	1.64404	0.717247	2.66795e-06	0.00911373	X4833445I07Rik	0.0238993	0.0598453	0.0816372
Cd33	2Ct	0.116488	0.488713	0.130219	0.0792756	1.64261	0.715994	1.72521e-08	5.92954e-05	Cd33	0.0578067	0.130219	0.156956
ADT_ADT_CD169.CTAGCTGACGCA	2Ct	6.15731	5.89156	6.87765	4.20522	1.6355	0.709736	1.12072e-121	3.92366e-118	ADT_ADT_CD169.CTAGCTGACGCA	3.53991	6.87765	6.61248
Ier2	2Ct	0.210111	0.687618	0.234606	0.14373	1.63227	0.706879	1.89909e-13	6.56706e-10	Ier2	0.136408	0.234606	0.170224
Rcn3	2Ct	0.0777765	0.332329	0.086758	0.0534371	1.62355	0.699153	4.66802e-08	0.00016016	Rcn3	0.0529511	0.086758	0.0551959
Iglc1	2Ct	0.69633	1.55242	0.776075	0.480227	1.61606	0.692481	1.31255e-30	4.56505e-27	Iglc1	0.436504	0.776075	0.638428
Cep63	2Ct	0.116988	0.392052	0.130325	0.0808466	1.61201	0.688857	2.04435e-11	7.05709e-08	Cep63	0.06958	0.130325	0.121612
Grk3	2Ct	0.29167	0.63748	0.324165	0.203614	1.59206	0.670891	1.39604e-24	4.85263e-21	Grk3	0.194073	0.324165	0.238135
Abcg1	2Ct	0.146883	0.452096	0.163222	0.102606	1.59076	0.669719	5.64776e-13	1.95243e-09	Abcg1	0.0815475	0.163222	0.178803
ADT_ADT_CD34.GTTGAAGACTGG	2Ct	1.14706	1.54933	1.27415	0.80264	1.58745	0.666711	1.14056e-57	3.97714e-54	ADT_ADT_CD34.GTTGAAGACTGG	0.69274	1.27415	1.20029
Swap70	2Ct	0.232657	0.586213	0.258306	0.163148	1.58326	0.662898	1.10513e-17	3.83037e-14	Swap70	0.116424	0.258306	0.332209
ADT_ADT_cKit.CCTCGGATACTA	2Ct	2.33376	2.35003	2.58715	1.64708	1.57075	0.651456	1.01621e-96	3.55369e-93	ADT_ADT_cKit.CCTCGGATACTA	1.45367	2.58715	2.34688
Ebi3	2Ct	0.119742	0.391862	0.132661	0.0847341	1.56561	0.646724	6.78831e-11	2.34264e-07	Ebi3	0.0691685	0.132661	0.141055
ADT_ADT_CD273.GACGTGGCCTAA	2Ct	5.65523	5.30047	6.26105	4.01351	1.55999	0.641538	5.32198e-99	1.86216e-95	ADT_ADT_CD273.GACGTGGCCTAA	3.43562	6.26105	6.1045
Izumo4	2Ct	0.250389	0.576835	0.277098	0.17801	1.55664	0.638437	4.34527e-20	1.50737e-16	Izumo4	0.148491	0.277098	0.284819
ADT_ADT_CD64.AAGCGTGGCTAA	2Ct	3.33918	4.21445	3.69454	2.37618	1.55482	0.636751	1.82626e-68	6.38097e-65	ADT_ADT_CD64.AAGCGTGGCTAA	2.04934	3.69454	3.55878
ADT_ADT_CCR7.AGGAGTGATGAC	2Ct	1.34036	1.7302	1.48231	0.955688	1.55104	0.63324	8.66246e-58	3.02147e-54	ADT_ADT_CCR7.AGGAGTGATGAC	0.824308	1.48231	1.43106
ADT_ADT_CD104.CTTAACTCATGG	2Ct	0.743922	1.06597	0.822684	0.530484	1.55082	0.633028	7.38125e-46	2.57163e-42	ADT_ADT_CD104.CTTAACTCATGG	0.45367	0.822684	0.808418
ADT_ADT_Notch4.GCGTCCGAGAAT	2Ct	1.78323	2.12173	1.9717	1.27247	1.54951	0.631811	2.5274e-59	8.82063e-56	ADT_ADT_Notch4.GCGTCCGAGAAT	1.10991	1.9717	1.86067
ADT_ADT_CD370.GATCGTGTTGGC	2Ct	4.31681	4.92314	4.77073	3.08674	1.54556	0.628127	1.93423e-58	6.74854e-55	ADT_ADT_CD370.GATCGTGTTGGC	2.70036	4.77073	4.48476
Gstt2	2Ct	0.105119	0.366759	0.116156	0.0752093	1.54444	0.627086	3.95299e-09	1.35983e-05	Gstt2	0.0746161	0.116156	0.0773556
ADT_ADT_CD152.CTGACGACTCAG	2Ct	0.776112	1.31402	0.85701	0.556882	1.53894	0.62194	9.98188e-40	3.47669e-36	ADT_ADT_CD152.CTGACGACTCAG	0.490172	0.85701	0.798258
Slamf7	2Ct	0.178903	0.533493	0.197511	0.128477	1.53732	0.620419	4.56599e-12	1.57709e-08	Slamf7	0.108702	0.197511	0.200029
ADT_ADT_SiglecF.CGAAGAGGCCTT	2Ct	2.80695	3.14545	3.09393	2.02923	1.52469	0.608513	7.56622e-63	2.64212e-59	ADT_ADT_SiglecF.CGAAGAGGCCTT	1.72804	3.09393	3.11901
Gm15987	2Ct	0.128969	0.418975	0.142114	0.0933485	1.5224	0.606346	7.28368e-10	2.51069e-06	Gm15987	0.0951609	0.142114	0.086791
Lst1	2Ct	0.242101	0.883921	0.266706	0.175423	1.52036	0.604414	1.09728e-08	3.77356e-05	Lst1	0.146028	0.266706	0.281779
ADT_ADT_CD103.CCGCGTTACACA	2Ct	0.551292	0.927305	0.607213	0.399749	1.51899	0.60311	3.06083e-31	1.06486e-27	ADT_ADT_CD103.CCGCGTTACACA	0.361412	0.607213	0.538462
ADT_ADT_CD133.CCAATACGAGCA	2Ct	1.37679	2.41578	1.5149	1.00251	1.5111	0.595602	2.58505e-23	8.98303e-20	ADT_ADT_CD133.CCAATACGAGCA	0.902527	1.5149	1.3643
Scn3a	2Ct	0.157571	0.492488	0.173369	0.114761	1.51069	0.595206	2.42462e-10	8.36008e-07	Scn3a	0.110714	0.173369	0.129405
ADT_ADT_CCR9_CD199.ACCGATCTCAGC	2Ct	1.38111	2.33957	1.51954	1.00597	1.51052	0.595047	7.28656e-23	2.53062e-19	ADT_ADT_CCR9_CD199.ACCGATCTCAGC	0.886883	1.51954	1.43687
Fosb	2Ct	1.43661	2.0086	1.58059	1.04643	1.51046	0.594984	3.91504e-46	1.36439e-42	Fosb	0.850636	1.58059	1.75488
ADT_ADT_Flt3.TAGCCGATCACG	2Ct	3.07615	3.72184	3.38374	2.24261	1.50884	0.593437	3.61639e-47	1.26067e-43	ADT_ADT_Flt3.TAGCCGATCACG	1.98315	3.38374	3.18142
ADT_ADT_CX3CR1.CAATGAGTGGAA	2Ct	0.932063	1.54075	1.02482	0.680704	1.50553	0.590267	7.51472e-32	2.61512e-28	ADT_ADT_CX3CR1.CAATGAGTGGAA	0.596871	1.02482	0.984035
ADT_ADT_PDL1.TAGGAATGCTCG	2Ct	1.6238	1.73343	1.78453	1.18825	1.50182	0.58671	7.41583e-68	2.59035e-64	ADT_ADT_PDL1.TAGGAATGCTCG	0.958283	1.78453	2.02032
Obscn	2Ct	0.224642	0.548197	0.246829	0.164517	1.50033	0.585275	3.00143e-15	1.0388e-11	Obscn	0.15227	0.246829	0.20883
Ifi205	3Ct	0.010726	0.170251	0.172316	0.000710148	242.649	7.92273	5.66846e-11	1.12065e-07	Ifi205	0.000687926	0.000716572	0.172316
Gm47242	3Ct	0.00266413	0.0587547	0.0420522	0.000222742	188.794	7.56067	2.23856e-06	0.00421521	Gm47242	0	0.000287139	0.0420522
Ifit3	3Ct	0.0136551	0.272474	0.214091	0.00123147	173.851	7.4417	4.77919e-07	0.00090709	Ifit3	0.00140072	0.00118254	0.214091
Ifi211	3Ct	0.0385745	0.356887	0.595666	0.00404444	147.28	7.20242	8.0679e-29	1.69345e-25	Ifi211	0.00311953	0.00431184	0.595666
Ifi204	3Ct	0.0665339	0.514989	0.929549	0.0130419	71.2739	6.1553	3.65091e-34	7.73628e-31	Ifi204	0.0133751	0.0129456	0.929549
Rsad2	3Ct	0.0672047	1.26963	0.938427	0.013204	71.0712	6.15119	2.83894e-06	0.0053287	Rsad2	0.016359	0.0122919	0.938427
Ifi208	3Ct	0.00529327	0.106774	0.0691727	0.00133384	51.8597	5.69654	1.00906e-05	0.0187383	Ifi208	0.00164059	0.00124516	0.0691727
Tnp2	3Ct	0.00471919	0.0962902	0.0615022	0.00119962	51.268	5.67999	1.49972e-05	0.0277297	Tnp2	0.000965503	0.00126731	0.0615022
Ifit1	3Ct	0.0318827	0.39361	0.409753	0.00846123	48.4272	5.59774	5.81127e-12	1.15528e-08	Ifit1	0.00935299	0.00820341	0.409753
Oas3	3Ct	0.020921	0.272709	0.264109	0.00584752	45.166	5.49716	2.27115e-12	4.52185e-09	Oas3	0.00374047	0.00645669	0.264109
Ifi213	3Ct	0.0324725	0.268169	0.403882	0.00945151	42.732	5.41725	1.79131e-26	3.74204e-23	Ifi213	0.00712034	0.0101255	0.403882
Parp12	3Ct	0.00349809	0.0649212	0.0415428	0.00113998	36.4418	5.18752	2.05227e-06	0.00386647	Parp12	0.000470517	0.00133353	0.0415428
Ifitm3	3Ct	0.320581	1.89891	3.79737	0.10508	36.138	5.17545	3.50195e-45	7.49416e-42	Ifitm3	0.0892351	0.10966	3.79737
Isg15	3Ct	0.426009	1.90067	4.99475	0.142826	34.9709	5.12808	7.92552e-81	1.71825e-77	Isg15	0.143446	0.142647	4.99475
Ifit2	3Ct	0.0573049	0.432421	0.669122	0.0193828	34.5215	5.10942	1.87116e-26	3.90697e-23	Ifit2	0.0192523	0.0194205	0.669122
F830016B08Rik	3Ct	0.0103283	0.161517	0.110746	0.00410417	26.9837	4.75402	1.55843e-07	0.000297971	F830016B08Rik	0.00354834	0.00426487	0.110746
Slfn5	3Ct	0.305507	1.41248	3.27496	0.121453	26.965	4.75301	8.0995e-62	1.74706e-58	Slfn5	0.169852	0.10746	3.27496
Serpina3f	3Ct	0.00708183	0.109001	0.0720581	0.00305443	23.5914	4.56019	2.12863e-07	0.000406143	Serpina3f	0.0018199	0.00341134	0.0720581
Tgtp2	3Ct	0.0148314	0.144573	0.14775	0.00659275	22.411	4.48614	1.28863e-15	2.60303e-12	Tgtp2	0.00632732	0.00666949	0.14775
Isg20	3Ct	0.0667686	0.409937	0.662952	0.0298155	22.2352	4.47477	1.65181e-32	3.49689e-29	Isg20	0.032576	0.0290174	0.662952
Sct	3Ct	0.0874603	0.757658	0.850713	0.0401519	21.1874	4.40513	1.29579e-14	2.60713e-11	Sct	0.0292387	0.043307	0.850713
Gbp7	3Ct	0.0158789	0.231467	0.150836	0.00751394	20.0741	4.32727	1.4347e-05	0.0265562	Gbp7	0.00948857	0.00694306	0.150836
Iigp1	3Ct	0.204019	1.08425	1.87341	0.100546	18.6324	4.21974	4.65413e-38	9.91329e-35	Iigp1	0.0702467	0.109305	1.87341
Oas1a	3Ct	0.0100802	0.121992	0.086836	0.00532269	16.3143	4.02807	5.30615e-09	1.03258e-05	Oas1a	0.00502246	0.00540949	0.086836
Zbp1	3Ct	0.0741701	0.392509	0.630862	0.0396648	15.9048	3.99139	1.8075e-35	3.83732e-32	Zbp1	0.0387657	0.0399247	0.630862
Phf11d	3Ct	0.0322186	0.234351	0.268094	0.0175984	15.234	3.92922	1.68923e-18	3.45954e-15	Phf11d	0.0161701	0.0180114	0.268094
Oasl1	3Ct	0.0528999	0.349848	0.421347	0.0300625	14.0157	3.80897	1.66483e-18	3.4129e-15	Oasl1	0.0277509	0.0307308	0.421347
Ntrk1	3Ct	0.00557298	0.0908945	0.0441713	0.00318055	13.8879	3.79576	4.99157e-06	0.00932925	Ntrk1	0.0035343	0.00307828	0.0441713
Phf11a	3Ct	0.0387726	0.252967	0.307296	0.0221288	13.8867	3.79563	2.11429e-25	4.39772e-22	Phf11a	0.0203	0.0226575	0.307296
Oasl2	3Ct	0.190286	0.813182	1.50531	0.108777	13.8385	3.79062	2.75518e-41	5.87956e-38	Oasl2	0.11774	0.106185	1.50531
Ifih1	3Ct	0.0608879	0.330221	0.47362	0.0353057	13.4148	3.74576	1.04199e-28	2.1861e-25	Ifih1	0.0288953	0.037159	0.47362
Mx1	3Ct	0.176674	0.74112	1.37205	0.102581	13.3753	3.7415	1.60695e-41	3.43084e-38	Mx1	0.103731	0.102248	1.37205
Gbp6	3Ct	0.0203926	0.183968	0.153855	0.0121203	12.694	3.66608	9.92324e-13	1.98167e-09	Gbp6	0.00896711	0.0130319	0.153855
Fam26f	3Ct	0.0878914	0.496177	0.662	0.0523066	12.6562	3.66177	1.65393e-21	3.41536e-18	Fam26f	0.0484565	0.0534197	0.662
Usp18	3Ct	0.219854	0.812226	1.6556	0.130863	12.6515	3.66123	1.50583e-50	3.23603e-47	Usp18	0.134129	0.129918	1.6556
Cmpk2	3Ct	0.0378081	0.351065	0.280557	0.0227619	12.3258	3.6236	8.08275e-08	0.000155108	Cmpk2	0.0288183	0.0210109	0.280557
Cdhr5	3Ct	0.0075507	0.105306	0.0548345	0.00461992	11.8692	3.56915	7.73435e-06	0.0144246	Cdhr5	0.00693101	0.00395176	0.0548345
Apod	3Ct	0.0549985	0.423011	0.397035	0.0337981	11.7472	3.55425	1.94021e-16	3.92699e-13	Apod	0.0302483	0.0348244	0.397035
Cd40	3Ct	0.0259054	0.221132	0.182343	0.016209	11.2495	3.49179	5.17463e-11	1.02406e-07	Cd40	0.00473526	0.0195262	0.182343
Ifi207	3Ct	0.272288	0.875493	1.86801	0.17338	10.7741	3.42949	4.5598e-63	9.84462e-60	Ifi207	0.192631	0.167815	1.86801
Spag5	3Ct	0.00558331	0.0840624	0.0382148	0.00356072	10.7323	3.42389	5.05091e-05	0.0926842	Spag5	0.00459206	0.00326255	0.0382148
Ifi44	3Ct	0.311674	0.9389	2.12538	0.199256	10.6666	3.41502	2.38807e-82	5.17972e-79	Ifi44	0.214971	0.194713	2.12538
Armcx6	3Ct	0.0440267	0.272662	0.296611	0.0283708	10.4548	3.38609	3.06831e-20	6.32379e-17	Armcx6	0.0295981	0.028016	0.296611
Gm13822	3Ct	0.0401366	0.351463	0.255492	0.0267882	9.53747	3.25361	9.3734e-07	0.00177438	Gm13822	0.0236735	0.0276887	0.255492
Xaf1	3Ct	0.172697	0.573074	1.03508	0.119244	8.68037	3.11776	4.36327e-56	9.39847e-53	Xaf1	0.13372	0.115059	1.03508
Gm36161	3Ct	0.0121143	0.126361	0.0703324	0.00850576	8.2688	3.04768	5.49616e-08	0.000106021	Gm36161	0.0053221	0.00942619	0.0703324
Dhx58	3Ct	0.0541872	0.268297	0.311238	0.0382545	8.13599	3.02432	2.68009e-28	5.62015e-25	Dhx58	0.0300678	0.0406214	0.311238
Casp4	3Ct	0.0547239	0.281666	0.310882	0.0388465	8.00284	3.00051	4.1068e-23	8.51339e-20	Casp4	0.0255295	0.0426966	0.310882
Tnfsf10	3Ct	0.0185547	0.160338	0.105363	0.0131741	7.99774	2.99959	4.67176e-10	9.166e-07	Tnfsf10	0.0171617	0.0120212	0.105363
Atp10a	3Ct	0.00822829	0.0998207	0.0466923	0.00584419	7.98953	2.99811	3.40352e-06	0.00637479	Atp10a	0.00598556	0.00580332	0.0466923
Igtp	3Ct	0.0938414	0.397996	0.524192	0.0671671	7.80429	2.96427	5.40512e-32	1.14318e-28	Igtp	0.0678821	0.0669605	0.524192
Gm4070	3Ct	0.02182	0.173166	0.119578	0.0157607	7.58707	2.92354	1.72358e-10	3.39891e-07	Gm4070	0.0118335	0.0168961	0.119578
Phf11b	3Ct	0.387505	0.949302	2.08952	0.28201	7.4094	2.88936	1.44366e-67	3.12409e-64	Phf11b	0.292942	0.278849	2.08952
A530064D06Rik	3Ct	0.0715406	0.327305	0.369193	0.0530913	6.95393	2.79783	6.52504e-26	1.36047e-22	A530064D06Rik	0.0556117	0.0523626	0.369193
Abca17	3Ct	0.0106854	0.118005	0.0538955	0.00800711	6.73096	2.75081	2.75071e-06	0.00516859	Abca17	0.00898797	0.00772353	0.0538955
Cdkn1a	3Ct	0.0383268	0.339623	0.190424	0.0288994	6.58919	2.7201	1.94032e-07	0.000370407	Cdkn1a	0.00671961	0.0353118	0.190424
Parp14	3Ct	0.297996	0.781301	1.468	0.225477	6.51064	2.7028	4.71804e-54	1.01579e-50	Parp14	0.194929	0.234308	1.468
Gbp5	3Ct	0.0230588	0.189082	0.112161	0.017536	6.39605	2.67718	4.89457e-07	0.000928501	Gbp5	0.0149575	0.0182815	0.112161
Ube2l6	3Ct	0.145202	0.493538	0.698033	0.110936	6.29222	2.65357	1.63833e-37	3.48637e-34	Ube2l6	0.0862804	0.118064	0.698033
Kdr	3Ct	0.282106	0.820783	1.34453	0.216254	6.21737	2.6363	1.75364e-47	3.7598e-44	Kdr	0.102068	0.249266	1.34453
Sdc3	3Ct	0.0506046	0.267593	0.239004	0.038927	6.1398	2.61819	1.11843e-19	2.2995e-16	Sdc3	0.0437613	0.0375294	0.239004
Eif2ak2	3Ct	0.190084	0.574496	0.895395	0.146367	6.11748	2.61294	4.79781e-44	1.02625e-40	Eif2ak2	0.16676	0.140471	0.895395
Rnf213	3Ct	0.267644	0.683229	1.23998	0.207376	5.97936	2.57999	6.44103e-54	1.38611e-50	Rnf213	0.208162	0.207149	1.23998
Irf7	3Ct	1.03938	1.74995	4.78489	0.807218	5.92763	2.56746	6.48365e-107	1.41019e-103	Irf7	0.833343	0.799665	4.78489
B430306N03Rik	3Ct	0.074596	0.348056	0.332226	0.0586274	5.66674	2.50252	2.26265e-19	4.64975e-16	B430306N03Rik	0.0603574	0.0581272	0.332226
Gm11772	3Ct	0.0125541	0.127305	0.0550189	0.009922	5.54514	2.47122	6.50146e-06	0.0121382	Gm11772	0.0154854	0.00831358	0.0550189
Dck	3Ct	0.0812568	0.35501	0.351991	0.064476	5.45926	2.44871	2.52533e-18	5.16683e-15	Dck	0.0784428	0.060438	0.351991
Phf11c	3Ct	0.0217681	0.171011	0.0932975	0.0173345	5.3822	2.42819	1.1338e-07	0.000217349	Phf11c	0.0164452	0.0175916	0.0932975
Ddx58	3Ct	0.028319	0.192015	0.120893	0.0225811	5.35372	2.42054	1.33048e-09	2.59976e-06	Ddx58	0.02429	0.022087	0.120893
Herc6	3Ct	0.188705	0.557671	0.804504	0.150536	5.34426	2.41799	6.94679e-36	1.47619e-32	Herc6	0.147438	0.151432	0.804504
Socs1	3Ct	0.11471	0.479658	0.485187	0.0917471	5.28831	2.40281	8.51469e-17	1.72678e-13	Socs1	0.0567942	0.101852	0.485187
Prrg4	3Ct	0.0365051	0.216055	0.154168	0.029212	5.27756	2.39987	8.63487e-13	1.72525e-09	Prrg4	0.0272343	0.0297838	0.154168
Ifi203	3Ct	1.84617	2.72429	7.74753	1.48039	5.23345	2.38776	1.85523e-94	4.02956e-91	Ifi203	1.59554	1.44709	7.74753
Cited2	3Ct	0.242721	0.761539	1.01449	0.194885	5.20558	2.38006	2.2028e-27	4.61045e-24	Cited2	0.188955	0.196599	1.01449
Ifi214	3Ct	0.0619067	0.291702	0.250377	0.0502248	4.98513	2.31763	1.04159e-16	2.11131e-13	Ifi214	0.0526795	0.0495151	0.250377
Tdrd7	3Ct	0.0261471	0.197665	0.104612	0.0212836	4.91518	2.29724	8.22013e-06	0.0153141	Tdrd7	0.0150979	0.0230719	0.104612
Gm21188	3Ct	0.0588866	0.301712	0.234974	0.0479722	4.89813	2.29223	1.25796e-14	2.53227e-11	Gm21188	0.0440064	0.0491188	0.234974
Serpina3g	3Ct	0.129558	0.490838	0.507441	0.106135	4.78107	2.25733	5.46837e-18	1.115e-14	Serpina3g	0.0349178	0.126725	0.507441
Olfr433	3Ct	0.0303513	0.203228	0.118554	0.0248842	4.76424	2.25225	3.57337e-10	7.02167e-07	Olfr433	0.0267429	0.0243469	0.118554
Trafd1	3Ct	0.14845	0.490084	0.578644	0.121785	4.75135	2.24834	2.78215e-22	5.75904e-19	Trafd1	0.129774	0.119476	0.578644
Ifi209	3Ct	0.505138	0.996985	1.9167	0.417645	4.5893	2.19827	3.86244e-57	8.32355e-54	Ifi209	0.460644	0.405214	1.9167
Gm49087	3Ct	0.0279868	0.197535	0.104541	0.0232417	4.498	2.16928	1.70804e-08	3.30847e-05	Gm49087	0.0068572	0.0279787	0.104541
Irgm2	3Ct	0.0384115	0.237425	0.142637	0.0319513	4.4642	2.1584	9.78542e-11	1.93066e-07	Irgm2	0.0312972	0.0321404	0.142637
Cd86	3Ct	0.0229411	0.179708	0.0832308	0.0192042	4.33399	2.11569	7.54801e-08	0.000145148	Cd86	0.0220734	0.0183747	0.0832308
Slc25a22	3Ct	0.062304	0.294238	0.225228	0.0522056	4.31425	2.10911	1.72699e-14	3.47298e-11	Slc25a22	0.0486659	0.0532289	0.225228
Hck	3Ct	0.216128	0.643027	0.772859	0.18162	4.25536	2.08928	7.2643e-26	1.51388e-22	Hck	0.124321	0.198186	0.772859
X1600014C10Rik	3Ct	0.119695	0.440139	0.422245	0.100942	4.18305	2.06455	2.19087e-14	4.40364e-11	X1600014C10Rik	0.106191	0.0994246	0.422245
Setdb2	3Ct	0.0545049	0.269186	0.192139	0.0459739	4.17931	2.06327	2.55771e-11	5.07195e-08	Setdb2	0.0413012	0.0473248	0.192139
Lgals9	3Ct	0.257966	0.646381	0.905827	0.21781	4.1588	2.05617	2.34167e-37	4.98074e-34	Lgals9	0.246106	0.209629	0.905827
Nt5c3	3Ct	0.179664	0.510283	0.625434	0.152034	4.11376	2.04046	9.30092e-30	1.95784e-26	Nt5c3	0.165381	0.148176	0.625434
Ifi47	3Ct	0.635429	1.13721	2.20287	0.538275	4.09245	2.03296	2.29159e-49	4.91774e-46	Ifi47	0.608637	0.517933	2.20287
Parp9	3Ct	0.191482	0.523202	0.657141	0.162619	4.04099	2.01471	1.16347e-31	2.45725e-28	Parp9	0.1465	0.167279	0.657141
Lgals3bp	3Ct	0.411723	0.813047	1.41157	0.349749	4.03596	2.01291	1.20378e-62	2.59775e-59	Lgals3bp	0.347443	0.350416	1.41157
Ms4a4c	3Ct	0.122213	0.427415	0.417395	0.103917	4.01663	2.00599	4.67921e-20	9.63449e-17	Ms4a4c	0.127342	0.0971441	0.417395
Irgm1	3Ct	0.277567	0.675756	0.933695	0.236898	3.94134	1.97868	1.19464e-38	2.54579e-35	Irgm1	0.256135	0.231337	0.933695
Znfx1	3Ct	0.119914	0.444047	0.402939	0.102371	3.93606	1.97675	1.21507e-11	2.41191e-08	Znfx1	0.0959374	0.104231	0.402939
Klrk1	3Ct	0.0431296	0.255131	0.144147	0.0368683	3.90977	1.96708	8.90605e-09	1.73045e-05	Klrk1	0.0371235	0.0367945	0.144147
Treml2	3Ct	0.174593	0.505551	0.562688	0.150538	3.73784	1.90221	4.11804e-27	8.61495e-24	Treml2	0.178541	0.142442	0.562688
Slfn9	3Ct	0.0218006	0.174377	0.070103	0.0188067	3.72756	1.89823	5.10418e-05	0.0936107	Slfn9	0.0204701	0.0183258	0.070103
Ifi27l2a	3Ct	5.46377	7.78038	17.567	4.71358	3.72689	1.89797	2.21139e-85	4.79871e-82	Ifi27l2a	5.5695	4.46613	17.567
Stat1	3Ct	1.35223	1.79911	4.34324	1.16684	3.72221	1.89616	8.59553e-112	1.87039e-108	Stat1	1.28532	1.13259	4.34324
X1810065E05Rik	3Ct	0.0596797	0.354378	0.188122	0.0517185	3.63742	1.86292	4.27684e-07	0.0008126	X1810065E05Rik	0.0397264	0.0551856	0.188122
Mxd1	3Ct	0.163596	0.767373	0.513653	0.141898	3.61987	1.85594	1.74848e-05	0.0322944	Mxd1	0.129628	0.145446	0.513653
Mndal	3Ct	1.60607	1.90449	5.0425	1.39307	3.61971	1.85587	1.50588e-97	3.27228e-94	Mndal	1.56055	1.34465	5.0425
Helz2	3Ct	0.114193	0.393213	0.35716	0.0991329	3.60284	1.84913	8.90079e-19	1.82644e-15	Helz2	0.0930778	0.100883	0.35716
Trim30d	3Ct	0.667662	1.12422	2.07843	0.580219	3.58215	1.84083	1.34093e-64	2.89774e-61	Trim30d	0.573754	0.582088	2.07843
Gbp4	3Ct	0.208018	0.567527	0.647251	0.180793	3.58006	1.83999	6.03001e-29	1.26751e-25	Gbp4	0.169401	0.184087	0.647251
Trim30b	3Ct	0.152613	0.544275	0.4673	0.133108	3.5107	1.81176	4.19613e-11	8.31673e-08	Trim30b	0.115506	0.138196	0.4673
A530040E14Rik	3Ct	0.0556754	0.264571	0.169954	0.0485921	3.49755	1.80635	4.63551e-11	9.18294e-08	A530040E14Rik	0.0434452	0.0500801	0.169954
Sgcb	3Ct	0.194982	0.519427	0.595196	0.170176	3.49753	1.80634	5.45049e-27	1.1397e-23	Sgcb	0.1692	0.170458	0.595196
Gm45894	3Ct	0.025044	0.178197	0.075865	0.0218939	3.46512	1.7929	2.00262e-05	0.0369684	Gm45894	0.0209114	0.022178	0.075865
Gdap10	3Ct	0.09275	0.346688	0.279756	0.0811589	3.44702	1.78535	2.43328e-15	4.91035e-12	Gdap10	0.0790525	0.0817678	0.279756
Tor3a	3Ct	0.205255	0.549625	0.61303	0.17998	3.40611	1.76812	1.45056e-25	3.01862e-22	Tor3a	0.169726	0.182944	0.61303
Cd69	3Ct	0.528676	1.18418	1.576	0.46376	3.39831	1.76482	6.98396e-30	1.47082e-26	Cd69	0.396715	0.483143	1.576
Mthfr	3Ct	0.0359971	0.213723	0.106996	0.0315964	3.38632	1.75972	1.67318e-07	0.000319745	Mthfr	0.0355772	0.0304456	0.106996
Ifi35	3Ct	0.436178	0.796356	1.28326	0.383673	3.34468	1.74187	1.22385e-49	2.6276e-46	Ifi35	0.390714	0.381637	1.28326
Hsh2d	3Ct	0.0729303	0.309445	0.212823	0.0642594	3.31194	1.72768	8.77624e-14	1.76139e-10	Hsh2d	0.0679675	0.0631873	0.212823
Slfn2	3Ct	0.499025	0.98041	1.42717	0.441496	3.23259	1.69269	9.42941e-44	2.01601e-40	Slfn2	0.452064	0.43844	1.42717
Gramd3	3Ct	0.129198	0.414396	0.364313	0.114624	3.17832	1.66827	5.396e-18	1.10078e-14	Gramd3	0.0837673	0.123546	0.364313
Trim30c	3Ct	0.0397529	0.234564	0.111245	0.0353216	3.1495	1.65512	2.30622e-06	0.00434031	Trim30c	0.0475937	0.0317736	0.111245
Map3k8	3Ct	0.335108	0.751773	0.932591	0.298075	3.12871	1.64557	2.65969e-30	5.60929e-27	Map3k8	0.25734	0.309852	0.932591
Pkib	3Ct	1.24205	1.60732	3.41755	1.10721	3.08664	1.62604	3.58387e-66	7.74834e-63	Pkib	1.29689	1.05237	3.41755
Gbp9	3Ct	0.0401279	0.224229	0.110363	0.0357746	3.08495	1.62525	3.06438e-07	0.000583152	Gbp9	0.0203586	0.0402315	0.110363
Fam89a	3Ct	0.0370695	0.229628	0.101785	0.0330583	3.07896	1.62244	1.32472e-05	0.024547	Fam89a	0.0134432	0.0387292	0.101785
Nmi	3Ct	0.187185	0.509033	0.509816	0.167188	3.04936	1.60851	1.77955e-22	3.68545e-19	Nmi	0.169993	0.166377	0.509816
Sp110	3Ct	0.701382	1.03813	1.90491	0.626784	3.03918	1.60368	1.89808e-57	4.09225e-54	Sp110	0.683316	0.61044	1.90491
Tnf	3Ct	0.117554	0.500059	0.319042	0.105065	3.03662	1.60246	1.09928e-09	2.1502e-06	Tnf	0.0498889	0.121017	0.319042
Nampt	3Ct	0.265201	0.611638	0.71757	0.237162	3.02565	1.59725	6.51773e-33	1.38046e-29	Nampt	0.243006	0.235473	0.71757
Samd9l	3Ct	0.366939	0.751953	0.981778	0.328829	2.98568	1.57806	1.10687e-34	2.34767e-31	Samd9l	0.435716	0.297927	0.981778
Pttg1	3Ct	0.353702	0.715937	0.943739	0.31713	2.97587	1.57331	1.37907e-30	2.90983e-27	Pttg1	0.278982	0.328159	0.943739
Tmem140	3Ct	0.039303	0.228853	0.104753	0.0352462	2.97204	1.57145	4.0943e-06	0.00766044	Tmem140	0.0332615	0.03582	0.104753
B4galt5	3Ct	0.159405	0.463477	0.422234	0.143114	2.95032	1.56087	1.97386e-20	4.0701e-17	B4galt5	0.146715	0.142073	0.422234
Procr	3Ct	0.0843765	0.360923	0.222726	0.0758012	2.93829	1.55498	1.82367e-09	3.56162e-06	Procr	0.0200052	0.0919324	0.222726
Samhd1	3Ct	0.947154	1.31438	2.49375	0.851291	2.92937	1.55059	4.21063e-52	9.05707e-49	Samhd1	0.976868	0.814986	2.49375
Trim34a	3Ct	0.342954	0.706651	0.901065	0.308361	2.92211	1.54701	1.04564e-29	2.20003e-26	Trim34a	0.268815	0.319794	0.901065
Fam241a	3Ct	0.260277	0.602417	0.681573	0.234164	2.91067	1.54135	8.04335e-25	1.67141e-21	Fam241a	0.285798	0.219236	0.681573
Csprs	3Ct	0.101223	0.371537	0.264386	0.0911092	2.90186	1.53698	5.9705e-14	1.19888e-10	Csprs	0.085272	0.0927968	0.264386
Aida	3Ct	0.126924	0.405573	0.330379	0.114314	2.89011	1.53113	1.07874e-16	2.18553e-13	Aida	0.104108	0.117264	0.330379
Parp11	3Ct	0.158371	0.456531	0.41203	0.142648	2.88844	1.53029	2.76531e-17	5.62188e-14	Parp11	0.145842	0.141725	0.41203
Ppm1k	3Ct	0.155027	0.462387	0.401181	0.13977	2.8703	1.5212	4.8992e-15	9.87679e-12	Ppm1k	0.144975	0.138265	0.401181
Daxx	3Ct	0.168094	0.473694	0.432827	0.151686	2.85345	1.51271	3.5758e-18	7.30179e-15	Daxx	0.14763	0.152858	0.432827
Usp25	3Ct	0.382551	0.75728	0.982999	0.345334	2.84652	1.5092	2.31082e-29	4.85966e-26	Usp25	0.367213	0.339008	0.982999
Trim30a	3Ct	2.14129	2.11155	5.46305	1.9354	2.8227	1.49707	6.15853e-99	1.33886e-95	Trim30a	1.95656	1.92928	5.46305
Myh10	3Ct	0.0310275	0.207128	0.0791538	0.0280445	2.82243	1.49694	4.89713e-05	0.0899113	Myh10	0.0248777	0.0289601	0.0791538
Sfxn2	3Ct	0.085175	0.336955	0.216987	0.0770049	2.81783	1.49459	5.1377e-11	1.01726e-07	Sfxn2	0.0842306	0.0749159	0.216987
Ccnd2	3Ct	0.116522	0.48506	0.296747	0.105351	2.81675	1.49403	9.89468e-09	1.92056e-05	Ccnd2	0.108755	0.104367	0.296747
Bbx	3Ct	0.382685	0.764273	0.966695	0.346487	2.78999	1.48026	2.48435e-26	5.18484e-23	Bbx	0.328051	0.351817	0.966695
Dtx3l	3Ct	0.387874	0.755399	0.976567	0.351385	2.7792	1.47467	3.76634e-30	7.93568e-27	Dtx3l	0.340638	0.354492	0.976567
Tmem67	3Ct	0.0438252	0.235105	0.109604	0.039748	2.75746	1.46334	7.85755e-06	0.0146465	Tmem67	0.0394809	0.0398252	0.109604
Slc43a3	3Ct	0.0403604	0.229355	0.0998041	0.0366759	2.72125	1.44427	2.10374e-05	0.038814	Slc43a3	0.0338708	0.0374868	0.0998041
Cd274	3Ct	0.044242	0.241719	0.109312	0.0402088	2.71861	1.44287	2.50476e-06	0.00470895	Cd274	0.0318516	0.042625	0.109312
Frmd4a	3Ct	0.55935	0.910549	1.37856	0.508573	2.71065	1.43864	2.17863e-43	4.65354e-40	Frmd4a	0.55586	0.494901	1.37856
Pnp	3Ct	0.274404	0.652041	0.675363	0.249552	2.70631	1.43632	1.24882e-13	2.50514e-10	Pnp	0.273174	0.242722	0.675363
Rasa4	3Ct	0.205943	0.536158	0.505704	0.187363	2.69906	1.43245	2.68417e-18	5.48913e-15	Rasa4	0.204531	0.1824	0.505704
Ppa1	3Ct	0.117592	0.390833	0.287935	0.107034	2.69012	1.42767	1.66091e-11	3.29524e-08	Ppa1	0.113813	0.105074	0.287935
Rbl1	3Ct	0.0592966	0.268314	0.144296	0.0540281	2.67076	1.41725	5.96698e-08	0.000114984	Rbl1	0.0541797	0.0539842	0.144296
Sp100	3Ct	1.2653	1.46594	3.06449	1.15378	2.65603	1.40927	5.23615e-73	1.13467e-69	Sp100	1.22734	1.13252	3.06449
Acer3	3Ct	0.211975	0.538215	0.511708	0.193397	2.6459	1.40376	5.01473e-18	1.02351e-14	Acer3	0.233882	0.181692	0.511708
Pgap2	3Ct	0.203187	0.523966	0.482869	0.185851	2.59815	1.37748	1.10484e-19	2.27265e-16	Pgap2	0.203049	0.180879	0.482869
Slfn8	3Ct	0.512066	0.86987	1.21374	0.468574	2.5903	1.37312	1.00596e-35	2.13665e-32	Slfn8	0.529275	0.451025	1.21374
Pmepa1	3Ct	0.44297	0.845324	1.04712	0.405524	2.58213	1.36856	4.24718e-26	8.85962e-23	Pmepa1	0.492517	0.380373	1.04712
Ccdc173	3Ct	0.0795486	0.336101	0.187393	0.0728641	2.57182	1.36279	7.71692e-09	1.50017e-05	Ccdc173	0.0660245	0.0748415	0.187393
Nlrc5	3Ct	0.148181	0.440966	0.348862	0.135742	2.57004	1.36179	1.36088e-15	2.74762e-12	Nlrc5	0.0953891	0.147408	0.348862
Ly6a	3Ct	10.2739	10.0787	24.0321	9.42114	2.55087	1.35099	8.74222e-90	1.89794e-86	Ly6a	3.95414	11.0017	24.0321
Gypc	3Ct	0.0478556	0.246095	0.111811	0.0438914	2.54745	1.34906	7.37118e-07	0.0013961	Gypc	0.0333004	0.0469534	0.111811
Shisa5	3Ct	1.34887	1.60303	3.13341	1.23826	2.53048	1.33941	2.13556e-66	4.61922e-63	Shisa5	0.925043	1.32882	3.13341
Tom1l2	3Ct	0.0659656	0.286485	0.152412	0.0606074	2.51475	1.33041	7.63814e-08	0.000146805	Tom1l2	0.0649795	0.0593434	0.152412
Rab29	3Ct	0.132096	0.412113	0.304382	0.121417	2.50691	1.32591	5.86258e-13	1.1731e-09	Rab29	0.113733	0.123639	0.304382
Serpini1	3Ct	0.0488617	0.252132	0.112356	0.0449261	2.5009	1.32244	1.89209e-06	0.00356659	Serpini1	0.0347312	0.0478736	0.112356
Cttnbp2nl	3Ct	0.0543637	0.269049	0.124618	0.0500091	2.49191	1.31725	3.87533e-06	0.00725462	Cttnbp2nl	0.0278391	0.0564186	0.124618
Sh3bp2	3Ct	0.140047	0.423987	0.317716	0.129035	2.46225	1.29998	1.17803e-12	2.35134e-09	Sh3bp2	0.121134	0.131319	0.317716
Tmem184b	3Ct	0.122239	0.401375	0.276856	0.112656	2.45755	1.29722	3.52958e-10	6.93916e-07	Tmem184b	0.0918781	0.118663	0.276856
Galc	3Ct	0.0458414	0.246351	0.103575	0.042263	2.45072	1.29321	2.73069e-05	0.0503539	Galc	0.0424717	0.0422026	0.103575
Gpr65	3Ct	0.22345	0.612511	0.502795	0.206135	2.43916	1.28638	2.88013e-12	5.72858e-09	Gpr65	0.238757	0.196704	0.502795
Ms4a6c	3Ct	0.203335	0.593296	0.45581	0.187686	2.42858	1.28011	2.18087e-10	4.29632e-07	Ms4a6c	0.182188	0.189275	0.45581
Lpxn	3Ct	0.124192	0.398261	0.278311	0.114639	2.42771	1.27959	8.23081e-11	1.62476e-07	Lpxn	0.0983097	0.11936	0.278311
Stat2	3Ct	0.621116	0.973261	1.38427	0.573814	2.4124	1.27047	4.62234e-37	9.82709e-34	Stat2	0.609596	0.563469	1.38427
Pml	3Ct	0.745423	1.04633	1.65106	0.68929	2.3953	1.26021	2.46468e-47	5.28181e-44	Pml	0.649973	0.700657	1.65106
Casp3	3Ct	0.15533	0.4511	0.341322	0.143802	2.37356	1.24705	6.19365e-13	1.23811e-09	Casp3	0.18117	0.132998	0.341322
Gadd45b	3Ct	0.623524	1.07566	1.3697	0.577274	2.3727	1.24653	1.14207e-31	2.4132e-28	Gadd45b	0.562755	0.581472	1.3697
Cd82	3Ct	0.350684	0.774788	0.767993	0.324818	2.36438	1.24146	5.4298e-19	1.11474e-15	Cd82	0.199223	0.361129	0.767993
2023-03-05	3Ct	0.323912	0.643563	0.707152	0.300158	2.35593	1.2363	5.58985e-24	1.16101e-20	2023-03-05	0.299602	0.300319	0.707152
H2.T24	3Ct	0.0802022	0.316326	0.17475	0.0743418	2.35063	1.23305	2.386e-08	4.61453e-05	H2.T24	0.0813602	0.0723128	0.17475
A530032D15Rik	3Ct	0.154613	0.446183	0.336247	0.143355	2.34555	1.22993	5.98026e-13	1.19605e-09	A530032D15Rik	0.153856	0.140319	0.336247
Carmil1	3Ct	0.701994	0.988424	1.52078	0.651244	2.33519	1.22354	8.73717e-39	1.86276e-35	Carmil1	0.653594	0.650565	1.52078
Atp6v1d	3Ct	1.39353	1.5214	3.00364	1.29373	2.32169	1.21517	3.391e-48	7.2737e-45	Atp6v1d	1.38227	1.26814	3.00364
Zufsp	3Ct	0.760636	1.07851	1.63553	0.706407	2.31528	1.21119	2.34134e-34	4.96365e-31	Zufsp	0.705762	0.706594	1.63553
Zbtb5	3Ct	0.0759424	0.306562	0.161199	0.070658	2.2814	1.18992	2.13183e-07	0.00040654	Zbtb5	0.0561448	0.0748539	0.161199
Atp1b3	3Ct	0.57018	0.907909	1.20858	0.53061	2.27771	1.18758	6.15647e-29	1.29347e-25	Atp1b3	0.574968	0.517786	1.20858
Adar	3Ct	0.24683	0.564599	0.523052	0.229709	2.27702	1.18715	4.571e-19	9.38883e-16	Adar	0.246245	0.224928	0.523052
Ikzf2	3Ct	0.308842	0.644988	0.644376	0.288045	2.23707	1.16161	1.03229e-19	2.12446e-16	Ikzf2	0.323604	0.277764	0.644376
Rngtt	3Ct	0.133995	0.419162	0.277264	0.125115	2.21607	1.148	1.4474e-08	2.80651e-05	Rngtt	0.118221	0.127108	0.277264
BC051226	3Ct	0.0928863	0.351827	0.191247	0.0867897	2.20357	1.13984	2.76179e-06	0.00518663	BC051226	0.104722	0.0816052	0.191247
Hk2	3Ct	0.0654507	0.300748	0.134556	0.0611674	2.1998	1.13737	4.74818e-05	0.087224	Hk2	0.0680032	0.0591911	0.134556
Dopey2	3Ct	0.103651	0.437485	0.21155	0.0969628	2.18177	1.1255	4.30679e-07	0.00081786	Dopey2	0.0932992	0.0980219	0.21155
Gm12253	3Ct	0.313718	0.689822	0.637158	0.29367	2.16964	1.11746	9.31005e-19	1.90949e-15	Gm12253	0.255172	0.3048	0.637158
E130102H24Rik	3Ct	0.101975	0.368445	0.207091	0.0954591	2.16943	1.11731	4.02466e-08	7.77162e-05	E130102H24Rik	0.072353	0.102139	0.207091
Trim12c	3Ct	0.662004	1.01888	1.34221	0.619844	2.16539	1.11463	1.91147e-31	4.03512e-28	Trim12c	0.665227	0.606723	1.34221
Aldh1b1	3Ct	0.0664211	0.290438	0.134276	0.0622153	2.15824	1.10986	3.71286e-05	0.0682794	Aldh1b1	0.0587645	0.0632129	0.134276
Reep3	3Ct	0.332657	0.670939	0.662167	0.312233	2.12074	1.08457	1.6812e-18	3.44478e-15	Reep3	0.291517	0.318223	0.662167
Pcgf5	3Ct	0.135508	0.420574	0.267739	0.127312	2.10301	1.07245	1.72412e-08	3.33789e-05	Pcgf5	0.129078	0.126802	0.267739
Asb13	3Ct	0.129712	0.403415	0.255977	0.121886	2.10013	1.07048	4.7541e-09	9.26099e-06	Asb13	0.127074	0.120386	0.255977
Gng12	3Ct	0.560509	0.874034	1.10603	0.526697	2.09994	1.07035	7.58986e-29	1.59387e-25	Gng12	0.574992	0.512734	1.10603
Jade1	3Ct	0.539257	0.88335	1.05873	0.507058	2.08799	1.06212	5.68373e-23	1.17767e-19	Jade1	0.461978	0.520091	1.05873
Tomm70a	3Ct	0.355874	0.671811	0.698463	0.334639	2.08721	1.06158	1.26789e-21	2.62072e-18	Tomm70a	0.312339	0.341087	0.698463
Arf4	3Ct	1.21406	1.32708	2.37906	1.14185	2.08352	1.05902	3.19639e-47	6.84667e-44	Arf4	1.10241	1.15325	2.37906
P4ha1	3Ct	0.141065	0.426639	0.276289	0.132683	2.08232	1.05819	3.79625e-09	7.40269e-06	P4ha1	0.138252	0.131073	0.276289
Tor1aip1	3Ct	0.768544	1.04303	1.49073	0.72378	2.05965	1.0424	3.35708e-30	7.07673e-27	Tor1aip1	0.71921	0.725102	1.49073
Jaml	3Ct	1.64224	1.63437	3.16516	1.54784	2.04489	1.03202	7.08158e-50	1.52112e-46	Jaml	1.48184	1.56692	3.16516
Pi4k2a	3Ct	0.133578	0.41572	0.257104	0.125922	2.04178	1.02983	2.973e-08	5.7468e-05	Pi4k2a	0.14492	0.120429	0.257104
Pgam2	3Ct	1.04532	1.99492	2.00308	0.985954	2.03162	1.02263	3.56677e-18	7.28692e-15	Pgam2	0.59346	1.09943	2.00308
Glrx	3Ct	0.117874	0.400252	0.225865	0.11118	2.03152	1.02256	4.09781e-07	0.000778994	Glrx	0.136526	0.103853	0.225865
Acadl	3Ct	0.657869	1.05741	1.25881	0.620621	2.0283	1.02027	8.67623e-26	1.80639e-22	Acadl	0.630373	0.617801	1.25881
Trim21	3Ct	0.0699169	0.294997	0.13366	0.0659659	2.0262	1.01878	3.22433e-05	0.0594244	Trim21	0.0654164	0.0661248	0.13366
Csrp1	3Ct	0.121374	0.386358	0.23101	0.114578	2.01618	1.01162	3.7361e-08	7.21815e-05	Csrp1	0.130174	0.110069	0.23101
Vcpip1	3Ct	0.258232	0.57262	0.490717	0.243822	2.0126	1.00906	4.94098e-15	9.95607e-12	Vcpip1	0.225704	0.24906	0.490717
Pcyt1a	3Ct	0.252134	0.586431	0.478324	0.238114	2.0088	1.00633	1.29763e-13	2.60175e-10	Pcyt1a	0.254628	0.23334	0.478324
Tspo	3Ct	2.12807	1.75499	4.01796	2.01093	1.99806	0.998597	2.32594e-63	5.02404e-60	Tspo	2.03032	2.00533	4.01796
Idi1	3Ct	0.565724	0.995061	1.06355	0.534867	1.98844	0.991635	3.55562e-20	7.32457e-17	Idi1	0.691935	0.489458	1.06355
Mitd1	3Ct	0.207583	0.559583	0.389219	0.196325	1.98253	0.987342	9.41707e-10	1.8448e-06	Mitd1	0.216044	0.190623	0.389219
Zfyve26	3Ct	0.193375	0.519262	0.360923	0.182989	1.97237	0.979931	9.52488e-10	1.86497e-06	Zfyve26	0.189981	0.180968	0.360923
Ergic1	3Ct	0.339282	0.66782	0.631419	0.321175	1.96597	0.97524	2.22386e-17	4.52778e-14	Ergic1	0.337871	0.316348	0.631419
Anxa4	3Ct	0.149734	0.435697	0.276977	0.141847	1.95264	0.965429	8.97387e-09	1.74273e-05	Anxa4	0.127822	0.145902	0.276977
Slco3a1	3Ct	0.171171	0.486938	0.31597	0.162196	1.94807	0.962043	1.54848e-08	3.00095e-05	Slco3a1	0.213647	0.147322	0.31597
BC147527	3Ct	0.657039	0.939003	1.21256	0.622607	1.94756	0.961665	3.23649e-28	6.78368e-25	BC147527	0.632062	0.619873	1.21256
Sipa1l1	3Ct	0.228983	0.556482	0.422277	0.217002	1.94596	0.960484	3.8371e-13	7.68572e-10	Sipa1l1	0.192594	0.224058	0.422277
Rnf114	3Ct	0.240688	0.561523	0.443106	0.228142	1.94224	0.957723	5.46479e-11	1.08094e-07	Rnf114	0.226637	0.228576	0.443106
Isoc1	3Ct	0.0919954	0.335791	0.169218	0.087209	1.94037	0.956332	1.84651e-06	0.00348437	Isoc1	0.0863734	0.0874505	0.169218
Plaur	3Ct	0.885007	1.42813	1.6222	0.839315	1.93276	0.950665	2.73133e-17	5.55552e-14	Plaur	0.588992	0.911685	1.6222
Cpne3	3Ct	0.688642	0.990487	1.25655	0.653442	1.92297	0.943335	5.92351e-25	1.2315e-21	Cpne3	0.615069	0.664536	1.25655
Ascc3	3Ct	0.313051	0.637063	0.569374	0.297163	1.91603	0.938121	2.98302e-16	6.03167e-13	Ascc3	0.290234	0.299167	0.569374
Lrch3	3Ct	0.191051	0.496714	0.345612	0.181471	1.9045	0.929414	1.00503e-09	1.96685e-06	Lrch3	0.166357	0.185841	0.345612
Sh3bgr	3Ct	0.759477	1.11898	1.36931	0.721678	1.89739	0.924018	1.70382e-21	3.51669e-18	Sh3bgr	0.800824	0.698796	1.36931
Tor1aip2	3Ct	0.162311	0.448747	0.292277	0.154256	1.89476	0.922015	6.00319e-09	1.16762e-05	Tor1aip2	0.161785	0.152079	0.292277
Zc3hav1	3Ct	0.344344	0.665758	0.619729	0.327275	1.8936	0.921134	3.72553e-15	7.51438e-12	Zc3hav1	0.346191	0.321806	0.619729
Gm30211.1	3Ct	0.973007	1.80495	1.74427	0.925202	1.88529	0.914786	1.22348e-17	2.49346e-14	Gm30211	0.110206	1.16083	1.74427
Psme2b	3Ct	0.127793	0.405134	0.227364	0.121621	1.86944	0.902608	9.52523e-06	0.0177074	Psme2b	0.127045	0.120053	0.227364
Lrp8	3Ct	1.02743	1.28108	1.82635	0.977916	1.86759	0.901178	5.55761e-32	1.17488e-28	Lrp8	0.977675	0.977986	1.82635
Ly6c2	3Ct	12.5128	8.86083	22.197	11.9126	1.86332	0.897878	8.73033e-70	1.89099e-66	Ly6c2	10.6129	12.2883	22.197
Phyh	3Ct	0.156389	0.445816	0.275446	0.14901	1.84851	0.886361	1.85916e-06	0.00350637	Phyh	0.125219	0.155888	0.275446
Trim56	3Ct	0.209907	0.548742	0.368594	0.200072	1.84231	0.881514	6.17693e-08	0.000118968	Trim56	0.194028	0.201819	0.368594
Apobec1	3Ct	0.147209	0.444312	0.25835	0.14032	1.84115	0.880606	8.019e-08	0.000154045	Apobec1	0.0869904	0.155738	0.25835
Max	3Ct	0.327774	0.655925	0.57448	0.312483	1.83844	0.878481	1.36163e-12	2.71644e-09	Max	0.318968	0.310608	0.57448
Themis2	3Ct	0.465143	0.793021	0.813058	0.443579	1.83295	0.874169	4.08874e-17	8.30423e-14	Themis2	0.378271	0.46246	0.813058
Cdh1	3Ct	0.402695	0.752818	0.701602	0.384167	1.82629	0.868918	6.90827e-16	1.39616e-12	Cdh1	0.410628	0.376517	0.701602
Adipor2	3Ct	0.562677	0.879307	0.974284	0.537165	1.81375	0.858979	2.54063e-17	5.17019e-14	Adipor2	0.457805	0.560108	0.974284
Tap1	3Ct	0.451394	0.76907	0.776177	0.431263	1.79978	0.847818	2.96425e-17	6.02335e-14	Tap1	0.401628	0.439831	0.776177
Clec9a	3Ct	0.531349	0.900886	0.911821	0.507766	1.79575	0.844588	1.9899e-17	4.05342e-14	Clec9a	0.402288	0.538261	0.911821
Ass1	3Ct	0.180329	0.504714	0.309327	0.172333	1.79493	0.843928	7.20254e-08	0.000138577	Ass1	0.18155	0.169669	0.309327
Gm46224	3Ct	0.262394	0.641818	0.449631	0.250789	1.79287	0.842271	4.96154e-09	9.66012e-06	Gm46224	0.249594	0.251134	0.449631
Snx2	3Ct	0.283897	0.599422	0.484308	0.271475	1.78399	0.835105	2.42815e-10	4.77859e-07	Snx2	0.290956	0.265843	0.484308
X9930111J21Rik2	3Ct	1.00554	1.20021	1.71334	0.961664	1.78164	0.833209	7.92065e-26	1.64987e-22	X9930111J21Rik2	1.03564	0.940277	1.71334
Armcx3	3Ct	0.126011	0.399411	0.214363	0.120534	1.77844	0.830611	3.65511e-05	0.067254	Armcx3	0.104827	0.125075	0.214363
Rnf168	3Ct	0.145746	0.436644	0.247459	0.139442	1.77464	0.827524	3.23728e-06	0.0060699	Rnf168	0.126847	0.143083	0.247459
Sowahc	3Ct	0.121866	0.422517	0.206717	0.116607	1.77277	0.826007	1.5327e-05	0.0283243	Sowahc	0.0599571	0.132985	0.206717
Arid5b	3Ct	0.229557	0.573045	0.389367	0.219651	1.77266	0.825917	3.17283e-06	0.00595223	Arid5b	0.189915	0.228248	0.389367
Rab8b	3Ct	0.209054	0.519888	0.353319	0.200112	1.76561	0.820163	1.70835e-07	0.000326295	Rab8b	0.193518	0.202019	0.353319
Fndc3a	3Ct	0.69535	0.965138	1.17276	0.665758	1.76154	0.81684	2.8975e-21	5.97755e-18	Fndc3a	0.694365	0.657488	1.17276
Cpne2	3Ct	0.321212	0.671308	0.541097	0.307583	1.75919	0.814914	2.88327e-10	5.67139e-07	Cpne2	0.266274	0.319525	0.541097
Zscan29	3Ct	0.155115	0.442845	0.260974	0.148553	1.75677	0.812926	2.62734e-07	0.000500245	Zscan29	0.147359	0.148898	0.260974
Rbms1	3Ct	0.368246	0.790351	0.618414	0.35274	1.75317	0.809966	1.57527e-06	0.00297568	Rbms1	0.375385	0.346193	0.618414
Uba7	3Ct	0.188648	0.48799	0.316515	0.180722	1.75139	0.808503	1.37752e-07	0.000263658	Uba7	0.179288	0.181137	0.316515
H2.T22	3Ct	0.645839	0.908251	1.07879	0.619003	1.74279	0.801401	8.32421e-22	1.72145e-18	H2.T22	0.51044	0.65039	1.07879
Phf6	3Ct	0.218871	0.529833	0.365321	0.209794	1.74133	0.800189	6.78421e-08	0.000130596	Phf6	0.199641	0.21273	0.365321
Inpp5b	3Ct	0.132961	0.407219	0.221768	0.127456	1.73995	0.799047	1.35947e-05	0.0251773	Inpp5b	0.143366	0.122857	0.221768
Alcam	3Ct	0.245217	0.629816	0.408486	0.235097	1.73752	0.797029	2.48835e-07	0.000474031	Alcam	0.234344	0.235315	0.408486
Skil	3Ct	0.325369	0.662947	0.541971	0.311944	1.7374	0.796931	1.11736e-09	2.18445e-06	Skil	0.285534	0.319579	0.541971
Xrn1	3Ct	0.310059	0.63906	0.516197	0.297282	1.73639	0.796092	8.74142e-12	1.73605e-08	Xrn1	0.280416	0.302158	0.516197
Bach1	3Ct	0.168768	0.474663	0.280906	0.161817	1.73595	0.795723	3.40252e-05	0.0626744	Bach1	0.137881	0.168737	0.280906
Hsd11b1	3Ct	0.667285	1.1924	1.11007	0.63984	1.73491	0.794861	2.2648e-12	4.51149e-09	Hsd11b1	0.510596	0.677206	1.11007
Arid5a	3Ct	0.226899	0.542492	0.376901	0.217601	1.73207	0.7925	2.20946e-08	4.2753e-05	Arid5a	0.204823	0.221295	0.376901
Fbrsl1	3Ct	0.120953	0.397793	0.200903	0.115997	1.73196	0.792405	3.40652e-05	0.0627141	Fbrsl1	0.0789852	0.126698	0.200903
Ogfr	3Ct	0.174716	0.46332	0.290081	0.167566	1.73115	0.79173	5.68756e-08	0.000109656	Ogfr	0.166493	0.167876	0.290081
Dek	3Ct	1.27924	1.36167	2.11667	1.22733	1.72461	0.786272	8.69759e-28	1.82214e-24	Dek	1.20931	1.23254	2.11667
Gmppb	3Ct	0.139812	0.416884	0.229848	0.134232	1.71232	0.775951	1.01593e-05	0.0188557	Gmppb	0.122933	0.137499	0.229848
Plin2	3Ct	0.117933	0.394717	0.193813	0.113229	1.71168	0.775415	1.28481e-05	0.0238204	Plin2	0.133726	0.107303	0.193813
Zfp800	3Ct	0.326035	0.655204	0.534978	0.313085	1.70873	0.772928	7.79678e-11	1.53986e-07	Zfp800	0.291344	0.31937	0.534978
Gnb4	3Ct	0.311503	0.669145	0.509576	0.299226	1.70298	0.768064	2.67828e-09	5.22533e-06	Gnb4	0.310306	0.296022	0.509576
Lrch1	3Ct	0.207145	0.512657	0.33882	0.198983	1.70276	0.767874	2.40571e-07	0.000458529	Lrch1	0.194265	0.200347	0.33882
Pfkp	3Ct	0.141979	0.428173	0.232213	0.136386	1.70262	0.767756	1.04413e-05	0.0193686	Pfkp	0.136256	0.136424	0.232213
Sap30	3Ct	0.189325	0.49268	0.309443	0.18188	1.70136	0.766685	4.34824e-06	0.00813121	Sap30	0.226259	0.16905	0.309443
Gm5547	3Ct	1.07429	1.29007	1.75366	1.03218	1.69898	0.764673	7.95521e-27	1.66264e-23	Gm5547	0.943387	1.05785	1.75366
Tlr7	3Ct	0.625311	0.934993	1.01625	0.60108	1.6907	0.757622	5.65246e-17	1.14745e-13	Tlr7	0.564197	0.611743	1.01625
Rbm43	3Ct	0.144917	0.431085	0.234476	0.139365	1.68246	0.750568	8.94428e-06	0.0166542	Rbm43	0.155032	0.134836	0.234476
Tmem219	3Ct	0.60132	0.874551	0.972601	0.578307	1.68181	0.750012	2.38045e-18	4.87278e-15	Tmem219	0.614751	0.56777	0.972601
Tbc1d1	3Ct	0.291751	0.612429	0.47006	0.280699	1.6746	0.74382	2.23482e-09	4.36238e-06	Tbc1d1	0.273577	0.282758	0.47006
Svbp	3Ct	0.974917	1.14473	1.57038	0.938009	1.67416	0.743441	4.91607e-22	1.01713e-18	Svbp	0.962145	0.931031	1.57038
Irf1	3Ct	0.599605	0.947779	0.96474	0.576973	1.67207	0.741637	1.09401e-14	2.20334e-11	Irf1	0.604942	0.568887	0.96474
Fam3c	3Ct	0.796458	1.01278	1.28118	0.766413	1.67166	0.741284	1.68106e-23	3.48988e-20	Fam3c	0.681141	0.791066	1.28118
Ppp1r2	3Ct	0.311456	0.636088	0.497939	0.299897	1.66037	0.731501	4.49772e-09	8.76606e-06	Ppp1r2	0.289391	0.302934	0.497939
Stx16	3Ct	0.602368	0.872868	0.957829	0.580335	1.65047	0.722881	7.33643e-17	1.48856e-13	Stx16	0.569451	0.583482	0.957829
Gbp8	3Ct	0.143413	0.438009	0.227769	0.138185	1.64829	0.720973	4.60121e-05	0.0845702	Gbp8	0.15459	0.133442	0.227769
Etnk1	3Ct	0.898104	1.10059	1.41769	0.865899	1.63724	0.711268	3.95982e-23	8.21267e-20	Etnk1	0.819402	0.879341	1.41769
Arhgef10	3Ct	0.182075	0.479332	0.287372	0.175549	1.63699	0.711045	1.5321e-06	0.0028972	Arhgef10	0.177871	0.174877	0.287372
Trim12a	3Ct	1.01716	1.20994	1.60425	0.980767	1.63571	0.70992	1.32275e-16	2.67858e-13	Trim12a	0.966995	0.984749	1.60425
Gm21762	3Ct	2.58213	2.07923	4.06777	2.49005	1.63361	0.708066	1.26387e-43	2.7009e-40	Gm21762	2.25958	2.55667	4.06777
Lyst	3Ct	0.396819	0.753759	0.624401	0.382713	1.63151	0.706209	1.77762e-10	3.50369e-07	Lyst	0.315738	0.402076	0.624401
Plekhf2	3Ct	0.163486	0.454085	0.256144	0.157743	1.62381	0.699379	9.77573e-06	0.0181633	Plekhf2	0.161181	0.156749	0.256144
Ppif	3Ct	0.447389	0.787893	0.699656	0.431753	1.6205	0.696439	5.67816e-11	1.12201e-07	Ppif	0.380409	0.446597	0.699656
Jak2	3Ct	0.284225	0.610564	0.442942	0.274387	1.6143	0.690905	8.03649e-08	0.000154301	Jak2	0.272156	0.275032	0.442942
Tspan2	3Ct	0.246808	0.601949	0.384495	0.238273	1.61367	0.690346	7.01118e-07	0.00132932	Tspan2	0.217647	0.244237	0.384495
Dnaja1	3Ct	1.19281	1.33141	1.84364	1.15247	1.59973	0.677828	3.07071e-18	6.27654e-15	Dnaja1	1.14408	1.1549	1.84364
Map2k1	3Ct	0.167178	0.455237	0.258086	0.161544	1.59762	0.675927	9.02983e-06	0.0168045	Map2k1	0.18243	0.155505	0.258086
Slc12a9	3Ct	0.180121	0.472959	0.277861	0.174063	1.59632	0.674752	3.39028e-06	0.00635339	Slc12a9	0.191005	0.169165	0.277861
Zc3h12c	3Ct	0.578205	0.953404	0.891388	0.558793	1.5952	0.67374	1.98815e-12	3.96238e-09	Zc3h12c	0.358077	0.616822	0.891388
Etv6	3Ct	0.491549	0.820286	0.757637	0.475056	1.59484	0.673409	2.79298e-12	5.55804e-09	Etv6	0.375788	0.503756	0.757637
Morc3	3Ct	0.360191	0.684131	0.554698	0.348135	1.59334	0.672058	3.7353e-10	7.3324e-07	Morc3	0.336918	0.351377	0.554698
Pla2g16	3Ct	0.649118	0.917192	0.998893	0.627438	1.59202	0.670857	2.21416e-16	4.47924e-13	Pla2g16	0.660078	0.618001	0.998893
Cyb5r3	3Ct	0.200318	0.500239	0.307373	0.193682	1.587	0.666299	5.25516e-06	0.00981664	Cyb5r3	0.173961	0.199384	0.307373
Rcor3	3Ct	0.224758	0.542605	0.344761	0.21732	1.58642	0.665773	2.39639e-06	0.00450761	Rcor3	0.201651	0.22185	0.344761
Enpp4	3Ct	0.224785	0.54385	0.344453	0.217368	1.58465	0.664167	1.72694e-06	0.00326046	Enpp4	0.17232	0.230392	0.344453
Stard3	3Ct	0.189518	0.490708	0.289547	0.183318	1.57948	0.659448	9.20223e-06	0.0171161	Stard3	0.226513	0.17083	0.289547
Icam1	3Ct	0.451057	0.949262	0.683123	0.436673	1.56438	0.645592	1.4088e-07	0.000269503	Icam1	0.291698	0.478587	0.683123
Nfkbie	3Ct	0.375521	0.710216	0.567145	0.363643	1.55962	0.641194	1.393e-08	2.70243e-05	Nfkbie	0.297872	0.382658	0.567145
Mycbp2	3Ct	1.11433	1.25137	1.68243	1.07912	1.55908	0.640692	1.53247e-21	3.16609e-18	Mycbp2	1.03113	1.09299	1.68243
Actb	3Ct	35.9675	19.3942	54.2982	34.8313	1.55889	0.64052	7.927e-51	1.70431e-47	Actb	38.7134	33.709	54.2982
Gtf3c6	3Ct	0.524518	0.839263	0.790199	0.508051	1.55535	0.637243	7.50873e-12	1.49198e-08	Gtf3c6	0.533468	0.500702	0.790199
Rap1a	3Ct	2.8425	2.02993	4.2819	2.75328	1.5552	0.6371	1.15009e-37	2.44854e-34	Rap1a	2.76902	2.74873	4.2819
Rell1	3Ct	1.65608	1.61369	2.48702	1.60458	1.54996	0.632227	1.08275e-27	2.26728e-24	Rell1	1.77529	1.55522	2.48702
Tapbpl	3Ct	0.260584	0.579634	0.390925	0.252505	1.54818	0.630577	1.42889e-06	0.00270347	Tapbpl	0.231826	0.258484	0.390925
Dnajb1	3Ct	0.375955	0.722892	0.563322	0.364342	1.54614	0.628668	4.10175e-08	7.91637e-05	Dnajb1	0.309673	0.380147	0.563322
Trim25	3Ct	0.345541	0.673369	0.51763	0.334874	1.54574	0.628301	1.35232e-07	0.00025897	Trim25	0.364231	0.326387	0.51763
Polb	3Ct	0.269439	0.570493	0.403507	0.261129	1.54524	0.627829	1.08806e-07	0.000208691	Polb	0.255894	0.262643	0.403507
Mcmbp	3Ct	0.481254	0.789707	0.720269	0.466439	1.54418	0.626845	8.20751e-10	1.60867e-06	Mcmbp	0.477683	0.463189	0.720269
Dnajc7	3Ct	8.14226	3.7604	12.1838	7.89176	1.54386	0.626539	1.01057e-68	2.18788e-65	Dnajc7	8.30628	7.77192	12.1838
Il10ra	3Ct	0.350381	0.674962	0.522507	0.339712	1.53809	0.621136	1.30179e-07	0.000249424	Il10ra	0.279093	0.357238	0.522507
Fchsd2	3Ct	0.273226	0.633341	0.407433	0.264907	1.53802	0.621074	3.6877e-07	0.0007014	Fchsd2	0.238965	0.272407	0.407433
Scarb2	3Ct	0.628679	0.908694	0.936765	0.609583	1.53673	0.619865	1.42939e-12	2.8502e-09	Scarb2	0.522594	0.634732	0.936765
Mgat1	3Ct	0.590184	0.866212	0.879331	0.572262	1.53659	0.619729	2.10176e-13	4.21192e-10	Mgat1	0.574599	0.571587	0.879331
H2.T23	3Ct	3.55619	2.28628	5.29582	3.44836	1.53575	0.618941	3.58065e-47	7.66617e-44	H2.T23	3.11669	3.54425	5.29582
Tmod3	3Ct	0.416523	0.732049	0.61992	0.403916	1.53478	0.618028	3.66907e-10	7.20605e-07	Tmod3	0.439093	0.393746	0.61992
Cd164	3Ct	2.15632	1.7243	3.20145	2.09154	1.53067	0.614163	3.41549e-35	7.24767e-32	Cd164	2.16796	2.06944	3.20145
Evi2a	3Ct	1.45955	1.44556	2.16627	1.41574	1.53013	0.613657	3.33336e-23	6.91672e-20	Evi2a	1.45209	1.40523	2.16627
Keap1	3Ct	0.242466	0.549132	0.358776	0.235257	1.52504	0.608847	6.55257e-06	0.0122271	Keap1	0.236628	0.234861	0.358776
Lmo2	3Ct	0.678056	0.944895	1.00137	0.658016	1.5218	0.60578	3.18443e-14	6.39752e-11	Lmo2	0.737999	0.634892	1.00137
Irf9	3Ct	0.462288	0.791107	0.682493	0.448639	1.52125	0.605261	2.27042e-10	4.47046e-07	Irf9	0.477761	0.440219	0.682493
Naa20	3Ct	0.244316	0.555541	0.360279	0.237129	1.51934	0.603443	1.47355e-05	0.0272606	Naa20	0.233671	0.238128	0.360279
Sh3glb1	3Ct	0.924924	1.14333	1.35923	0.898004	1.51362	0.597999	5.5526e-10	1.08886e-06	Sh3glb1	0.945987	0.884132	1.35923
Slc2a6	3Ct	0.331107	0.690415	0.485412	0.321543	1.50963	0.594197	1.5699e-06	0.00296711	Slc2a6	0.241606	0.344654	0.485412
Selenow	3Ct	3.42933	2.27643	5.01851	3.33082	1.50669	0.591381	4.13967e-41	8.82992e-38	Selenow	3.29875	3.3401	5.01851
Acsl4	3Ct	0.289715	0.606145	0.423922	0.281396	1.50649	0.591194	7.21184e-07	0.00136664	Acsl4	0.303829	0.274911	0.423922
Sp140	3Ct	0.765091	1.00288	1.11735	0.743257	1.50332	0.588151	5.18354e-13	1.03775e-09	Sp140	0.841474	0.714862	1.11735
Tapbp	3Ct	2.06974	1.69937	3.01835	2.01094	1.50096	0.585887	2.80605e-32	5.9376e-29	Tapbp	1.84473	2.05899	3.01835
