# Supplementary material for: Tonic type I interferon signaling optimizes the antiviral function of plasmacytoid dendritic cells
Source: Nat Immunol. 2025 Oct 14;26(11):1946–61. doi: 10.1038/s41590-025-02279-4 (PMC12662804; doi:10.1038/s41590-025-02279-4)
Supplement: Supplementary file 5 — Gene expression in prospectively isolated subsets of mouse pDCs. [file 41590_2025_2279_MOESM5_ESM.xls]

## Sheet: counts.normalized.group
Gene	pDC-C	pDC-B	pDC-A	Ifnar1-/- pDC	pDC (CpG-A)
0610005C13Rik	7.214	12.599	10.799	4.394	10.088
0610006L08Rik	1.421	0.8	0.348	0	0
0610009B22Rik	547.18	635.57	481.35	394.96	377.3
0610009E02Rik	15.927	6.996	6.5	14.266	3.057
0610009L18Rik	50.237	59.902	50.123	35.832	18.076
0610010F05Rik	379.56	624.77	788.09	528.3	193.5
0610010K14Rik	33.715	63.978	52.182	43.301	52.432
0610012D04Rik	0	0.836	0.352	2.974	3.619
0610012G03Rik	656.27	475.3	680.59	600.72	270.27
0610025J13Rik	0	1.129	0.348	0	0.784
0610030E20Rik	915.8	936.48	1054.86	914.24	944.39
0610031O16Rik	0	0.4	0	0	0
0610038B21Rik	3.498	0.831	0.705	0	1.926
0610039K10Rik	15.262	12.609	12.225	5.329	26.602
0610040B10Rik	107.93	98.67	39.44	31.95	68.35
0610040F04Rik	1.134	0	1.739	0	0.614
0610040J01Rik	18.94	10.836	21.272	8.235	42.343
0610043K17Rik	13.401	11.113	5.159	1.104	41.185
1010001B22Rik	9.012	3.144	3.768	6.31	1.176
1100001I12Rik	2.267	1.601	0	0	0
1110002E22Rik	0	0.677	0.446	0	0.392
1110002J07Rik	18.299	7.448	4.744	1.578	15.172
1110002L01Rik	47.703	39.736	60.303	62.049	34.856
1110003F10Rik	4.372	10.995	3.335	5.296	3.279
1110004F10Rik	2482.29	2423.15	2513.45	2399.29	1759.95
1110006O24Rik	26.489	12.184	9.327	25.001	21.186
1110008P14Rik	557.22	342.56	434.78	571.07	302.2
1110012L19Rik	359.55	330.6	288.88	249.78	226.79
1110013H19Rik	13.814	11.129	4.574	7.031	4.31
1110015O18Rik	0	0.554	0	0	0
1110017D15Rik	0	0	0	1.184	0
1110018N20Rik	0	0	0	0	0.784
1110019D14Rik	38.181	36.898	34.349	20.72	12.163
1110020A21Rik	15.787	9.854	18.127	6.558	4.773
1110025L11Rik	1.134	2.802	0	0	0
1110025M09Rik	13.438	25.319	28.625	16.515	30.538
1110028F11Rik	4.945	0	0	0	0
1110028F18Rik	0	0	0	0.631	0.307
1110032A03Rik	1281.61	1608.27	1033.13	1133.29	873.02
1110032F04Rik	10.789	0	0.348	0	5.312
1110035H17Rik	15.534	6.855	14.138	12.271	3.745
1110038B12Rik	106.63	62.23	146.24	91.39	74.88
1110038F14Rik	549.44	480.31	584.18	488.31	417.78
1110046J04Rik	0.486	0.4	7.017	0.395	6.225
1110051M20Rik	467.65	439.64	272.27	388.52	410.98
1110059E24Rik	2159.72	3649.9	2563.16	3569.85	2147.64
1110059G10Rik	1475.04	2039.46	1615.47	1294.97	1192.66
1110060G06Rik	0	0	0	0	0.392
1110065P20Rik	39.537	22.327	44.185	49.9	9.638
1190001M18Rik	0	0	0	0	0.307
1190005I06Rik	12.753	10.548	12.314	4.351	16.957
1190007I07Rik	125.13	114.78	112.19	97.1	36.64
1190028D05Rik	1.798	0	0	0	0
1300002E11Rik	967.24	1464.87	822.45	1312.06	922.66
1300014J16Rik	27.248	38.809	22.713	24.182	88.713
1300017J02Rik	3.886	0	4.57	1.668	7.157
1500002C15Rik	78.359	47.613	59.678	46.711	28.483
1500002F19Rik	3.202	1.647	1.048	3.999	2.835
1500004A13Rik	33.206	38.657	25.043	31.664	37.381
1500005C15Rik	2.429	6.477	0	0	4.79
1500009L16Rik	37.026	75.659	169.555	16.293	34.657
1500011B03Rik	1162.55	1416.94	1087.67	976.09	1303.16
1500012K07Rik	0	0	4.576	0.395	1.176
1500015A07Rik	179.51	179.69	177.03	130.75	189.95
1500015L24Rik	0	2.001	3.825	0	0.565
1500026H17Rik	18.777	7.231	2.086	1.892	6.668
1500032F14Rik	0	0.565	0	0.789	0
1500035N22Rik	18.895	10.115	9.55	14.851	20.99
1520401A03Rik	1.7	1.754	1.762	0	0
1600010M07Rik	84.193	45.109	116.497	29.09	15.877
1600012H06Rik	1483.38	1901.31	1654.74	1291.57	2669.14
1600012P17Rik	0	0.4	0	0	0
1600014C10Rik	1633.39	1079.8	820.41	1042.7	5751.3
1600017P15Rik	4.082	0	1.043	4.27	0
1600019K03Rik	1.134	0.4	0	0	0
1600020E01Rik	1005.55	1240.74	1483.43	922.53	853.83
1600022D10Rik	0	2.492	0	0	1.176
1600023N17Rik	16.405	30.149	2.452	2.207	8.244
1600027J07Rik	0	0	6.607	0	0
1600029O15Rik	0	0.683	1.337	0	1.091
1700001C19Rik	3.157	0.554	3.523	0	1.176
1700001D01Rik	12.952	3.155	8.24	4.181	19.518
1700001F09Rik	0	0.277	0	0	0
1700001G01Rik	6.664	0.8	0	0	2.185
1700001G11Rik	33.331	29.361	15.114	17.535	14.739
1700001G17Rik	7.024	9.424	18.51	17.597	5.06
1700001J03Rik	0	3.35	3.477	0.315	0
1700001J11Rik	10.411	1.672	0	0	1.841
1700001K19Rik	4.163	0.677	4.302	5.037	2.133
1700001K23Rik	0	1.601	0	0.315	0
1700001L05Rik	4.794	11.753	22.198	2.445	20.603
1700001N15Rik	0	0	1.409	0	1.176
1700001O22Rik	0	0	0	0.789	0
1700001P01Rik	0.729	0	0.705	0	0.565
1700003C15Rik	0	1.354	0	0	0.565
1700003D09Rik	0	0	0.695	0.439	0
1700003E16Rik	1.376	0	0	0	0.614
1700003F12Rik	0	0.277	0.669	0	0
1700003G18Rik	4.361	0.554	0.669	1.578	0.921
1700003I16Rik	0	0	2.006	0	0.614
1700003M07Rik	0	0.8	0	0	0
1700003N22Rik	1.052	0.677	2.073	0.631	0.921
1700003P14Rik	0	2.001	0	0	0.307
1700006A11Rik	2.248	0.277	1.048	0	0.565
1700006H21Rik	1.349	0	0	0	0
1700006J14Rik	0	0.277	14.818	7.562	13.201
1700007E05Rik	1.134	0	0	0	0
1700007F19Rik	0	2.166	0	0	0
1700007H22Rik	0	0.4	0	0	0
1700007J10Rik	2.365	0.959	0.669	0	0.565
1700007L15Rik	197.59	226.29	116.53	143.6	140.39
1700007M16Rik	0	0.8	0	0	0
1700007P06Rik	0	0	0.446	0	0
1700008A23Rik	0	0	0.223	0	0
1700008B11Rik	0.243	0.277	0	0	2.403
1700008H02Rik	0	6.003	0	0	0
1700008J07Rik	168.77	161.31	117.74	142.17	133.1
1700008K24Rik	0.45	0	0	0	0.392
1700008O03Rik	10.371	2.037	11.565	1.51	1.312
1700008P02Rik	2.248	0	3.523	0	0
1700009N14Rik	0	0	1.391	0	0
1700010B08Rik	0.567	0	0.223	0	0
1700010B13Rik	0	0	0	0	1.696
1700010D01Rik	0	0.8	0	0	0
1700010G06Rik	1.134	0	0	0	0
1700010I14Rik	35.903	21.294	25.895	26.383	34.227
1700010J16Rik	0	0	0	0	0.565
1700010K24Rik	0	0	0	0.631	0.565
1700010L04Rik	3.319	1.107	2.229	0	0.307
1700011B04Rik	1.385	0	0.892	0	1.959
1700011D18Rik	1.134	0	0	1.893	0.565
1700011L03Rik	0	0	1.057	0.439	0
1700011L22Rik	0	1.107	0	0	0.392
1700012B09Rik	1.943	0	0.352	0	0
1700012C14Rik	0	0	0.223	0.631	0.392
1700012D14Rik	162.2	152.92	102.79	117.2	134.16
1700012D16Rik	0	7.483	0	2.468	0.392
1700012E03Rik	0	0.8	0	0	0
1700012I11Rik	0	0.831	0	0	1.131
1700013A02Rik	0	0	0.695	0	0
1700013D24Rik	0	0	0.705	0	0
1700013F07Rik	0.567	0	0.348	1.577	1.704
1700013M08Rik	0	0	0	0	0.392
1700014D04Rik	0	0.8	0	0	0
1700015C15Rik	0	6.477	1.841	3.955	4.159
1700015F17Rik	4.046	0.282	0.705	0	3.958
1700015O11Rik	0	0	0	0	0.307
1700016B15Rik	0.971	0	0.352	0	1.656
1700016C15Rik	0	6.823	0.669	1.025	0.921
1700016D06Rik	0	4.167	0	0	2.573
1700016F12Rik	0	0	5.564	0	4.79
1700016G22Rik	0	1.384	0	0	0.307
1700016H03Rik	0	0	0	0	0.784
1700016H13Rik	0	0	0	1.318	0
1700016J18Rik	6.547	0.554	2.819	1.656	3.83
1700016L21Rik	0	0	0	0	2.31
1700016P03Rik	0	0	0.223	0	0.392
1700016P04Rik	0	6.759	0.352	0	0
1700017B05Rik	786.67	602.56	698.02	1173.27	909.39
1700017G19Rik	0	0	3.343	0	0
1700017I07Rik	0	0	0	0	1.176
1700017M07Rik	0	1.878	0	0	0.921
1700017N19Rik	0.486	3.094	1.043	0	1.176
1700018A04Rik	0	2.001	0	0	1.534
1700018A14Rik	0.486	0	0.223	3.381	0.565
1700018A23Rik	2.158	1.118	0.669	0.395	1.656
1700018B08Rik	0	0	0.223	0	0
1700018G05Rik	2.267	0	0	0	0
1700018L02Rik	14.802	18.399	7.022	22.593	9.135
1700018M17Rik	1.466	0.4	1.043	0.395	1.006
1700018P08Rik	2.248	0.277	3.566	0	0.307
1700019A02Rik	0	0	0	0	0.565
1700019A23Rik	0	0	0	0	0.699
1700019C18Rik	28.428	34.869	8.587	18.942	18.322
1700019D03Rik	4.371	10.205	10.734	5.869	10.846
1700019E08Rik	0	0	3.876	0	0
1700019J19Rik	24.482	16.408	9.153	7.821	27.618
1700019L13Rik	9.775	4.202	13.813	5.104	7.079
1700019M22Rik	0	0	0	0	0.614
1700019N19Rik	2.697	0	0	0	0.565
1700020D05Rik	0.729	2.73	1.712	1.78	2.137
1700020D12Rik	1.457	0	0	0	0.784
1700020L24Rik	6.743	1.519	11.041	1.859	2.222
1700020N18Rik	2.753	1.754	0.352	0.315	0
1700021A07Rik	0.971	0	0	0	0
1700021F02Rik	0.971	0	0	0	0
1700021J08Rik	4.821	3.673	6.341	7.638	4.983
1700021N21Rik	0.243	0	0	0	0
1700022A21Rik	0	0	0.705	0	0
1700022A22Rik	0	0.277	0	0	0
1700022H01Rik	0.45	0.554	0	0.71	1.312
1700022I11Rik	2.833	0.277	4.214	0.315	1.486
1700022N22Rik	13.588	16.406	14.916	20.313	6.199
1700023B13Rik	1.349	0	0	0	1.696
1700023C21Rik	0.729	0	0	0	0
1700023F02Rik	0	1.107	2.581	0	1.131
1700023G09Rik	3.157	0	0	0	2.27
1700023H06Rik	160.56	227.59	112.22	124.57	145.8
1700024B05Rik	0	0	0.223	0	0.872
1700024J04Rik	1.134	0	0	0	0.921
1700025B11Rik	0	0	1.337	0	0
1700025D23Rik	0	2.001	0	0	0.392
1700025G04Rik	108.08	111.84	792.51	83	195.27
1700025J12Rik	0	0	0	0	1.696
1700025K04Rik	4.777	0	0.669	0	1.959
1700025L06Rik	0	0	0	0	0.784
1700025N21Rik	0.243	1.508	0	0	0.872
1700025N23Rik	0.567	0	0	0	0.392
1700025O08Rik	0	4.517	0	0	0
1700026D11Rik	11.44	14.443	7.584	24.932	0.614
1700026F02Rik	0	0.954	0.446	0	0.565
1700026J12Rik	0.45	2.541	0	0	0.565
1700026N04Rik	0	0.277	0	0	0.784
1700027A07Rik	0	0	0.348	0	0
1700027A15Rik	1.134	1.601	1.057	0	0
1700027F09Rik	0.243	0	0	0	1.131
1700027J07Rik	0	1.083	0.223	0.439	0.565
1700028B04Rik	0.567	1.812	0.223	0.631	0
1700028E10Rik	59.352	103.409	30.641	99.919	93.177
1700028J19Rik	183.68	86.96	59.08	156.84	266.33
1700028K03Rik	0	4.493	0.348	0	8.206
1700028M03Rik	0	3.105	0	0	0
1700028N14Rik	9.785	15.866	11.655	10.39	7.031
1700028P14Rik	0	0	0.446	0	1.841
1700029B22Rik	0	0	1.057	0	2.262
1700029E06Rik	0	0.4	2.448	0	0
1700029F12Rik	0	0	1.762	0	1.534
1700029H14Rik	0.243	2.566	0	0	0.614
1700029I15Rik	23.259	19.851	9.226	30.758	29.015
1700029J03Rik	0	0	0	0	0.565
1700029J07Rik	111.51	138.97	66.59	117.88	47.78
1700029M03Rik	0	6.091	2.006	0	2.455
1700029N11Rik	0.899	0	0	0	0
1700030C10Rik	7.898	3.366	15.718	5.599	4.144
1700030C12Rik	2.267	0	0	0	0
1700030F04Rik	0	0.4	0	0	2.011
1700030J22Rik	5.263	10.337	18.742	3.031	26.222
1700030K09Rik	191.91	140.71	129.59	190.38	96.01
1700030L22Rik	0	0.277	0	0	1.227
1700030M09Rik	0	0.847	0	0	0
1700030N03Rik	0	0.554	0.446	0	0
1700030N18Rik	0	1.601	0	0	0
1700030O20Rik	0.567	0	0	0	0
1700031F05Rik	0.729	0	0	0	0
1700031M16Rik	1.134	0	0	0	0
1700031P21Rik	16.535	5.603	0	1.577	0.307
1700034H15Rik	1.538	1.694	0.352	0	2.92
1700034I23Rik	11.011	5.94	3.121	0.631	4.159
1700034J05Rik	0	0	2.208	0	0
1700034K08Rik	0.567	0.282	0.446	0	0
1700034P13Rik	6.647	1.231	8.472	2.152	9.608
1700036A12Rik	3.4	0.565	1.337	0	0.921
1700037C18Rik	239.47	181.21	151.46	190.94	177.7
1700037F03Rik	1.134	1.201	0	0	0
1700037H04Rik	146.6	131.27	175.98	169.64	68.54
1700039M10Rik	4.696	17.408	0	0.71	10.594
1700040D17Rik	7.787	6.612	5.368	11.787	1.915
1700040E09Rik	0	0	0	0	1.179
1700040L08Rik	12.21	1.107	5.702	3.628	3.893
1700041C23Rik	0	0	0.348	0	1.534
1700041G16Rik	45.727	31.167	47.451	28.087	55.743
1700041I07Rik	0	0	0	0.631	1.091
1700042D02Rik	0	0	0	0	1.176
1700042O10Rik	1.349	0	0	0	0.392
1700045H11Rik	0	4.917	0.352	0	1.227
1700047A11Rik	0	0.277	0	0	0.784
1700047F07Rik	2.267	0.277	0	0	0.784
1700047G03Rik	0	0.4	0	0	1.179
1700047G07Rik	0	0.282	0.695	0	0
1700047K16Rik	2.599	1.478	3.415	0.755	1.841
1700047M11Rik	0	0	0	0	1.534
1700047N06Rik	0	0.554	0	2.522	2.876
1700047O18Rik	0.899	0.277	0	0	1.091
1700048M11Rik	4.838	1.384	4.116	7.854	8.809
1700048O20Rik	151.78	143.95	56	60.56	64.01
1700048P04Rik	0	0	1.057	0	0
1700051K13Rik	0	2.555	0	0.395	0.614
1700051O22Rik	2.428	0.4	3.789	4.935	1.131
1700052H01Rik	0	0	1.391	0	1.568
1700052K11Rik	186.96	203.15	138	172.75	143.23
1700054A03Rik	0	0	0	0	2.713
1700054M17Rik	3.688	0	1.057	0	0
1700054O05Rik	0	0.4	1.985	0	0
1700054O19Rik	1.7	0	1.783	0	0
1700055C04Rik	0.567	0	0	0	0
1700055D18Rik	112.54	73.78	58.62	35.7	149.68
1700056E22Rik	51.62	56.602	40.606	46.977	30.757
1700056N10Rik	22.477	22.744	34.92	37.858	51.462
1700057G04Rik	2.51	0.8	0.446	0	0
1700057H15Rik	0.243	0	0	0	0
1700058P15Rik	1.134	4.191	5.926	2.828	13.862
1700060J05Rik	3.607	3.484	4.861	6.445	3.02
1700061A03Rik	0.45	0.4	6.5	1.149	0.565
1700061E18Rik	0	1.661	1.337	2.895	1.312
1700061F12Rik	0	0	0	0	0.921
1700061I17Rik	0.243	0.4	0.348	0	0.784
1700062C10Rik	0.45	0	3.042	0	1.534
1700063D05Rik	2.834	2.215	1.739	0	0
1700063H04Rik	0.486	0	0	0	0
1700063I16Rik	0	0	0.223	0	0
1700063J08Rik	8.194	5.693	4.419	5.689	13.6
1700064H15Rik	8.058	9.465	6.372	7.742	0.614
1700064M15Rik	0	0.8	1.266	0.315	0
1700065D16Rik	2.113	2.215	5.216	0	13.893
1700065J18Rik	0	1.129	0	0	0
1700065O20Rik	0.567	0.4	0	3.516	1.841
1700066B17Rik	0.567	4.55	0.798	0	8.451
1700066B19Rik	29.916	20.098	6.733	11.63	11.131
1700066C05Rik	0	0	0.695	0	0.307
1700066J03Rik	1.134	0	0	0	0
1700066M21Rik	209.32	385.7	411.79	314.6	269.58
1700066O22Rik	0	0	1.057	0	0
1700067G17Rik	5.262	4.402	5.573	3.82	10.772
1700067K01Rik	7.337	1.672	8.365	8.631	8.129
1700069B07Rik	0	0	2.434	0	0
1700071G01Rik	1.214	2.431	0	1.499	0.921
1700071K01Rik	0	0	0	0.71	0.307
1700071M16Rik	1.052	0	7.989	0	4.891
1700072B07Rik	0	0	0	0	1.534
1700074H08Rik	0.567	0.277	1.337	0.315	1.696
1700074P13Rik	0	1.077	0	0	0
1700080O16Rik	0	0	0	0	0.307
1700081B01Rik	1.349	0	0	0	0
1700081H04Rik	0.567	0	0.223	0	0
1700081N11Rik	0.45	12.655	4.571	2.209	6.939
1700082M22Rik	3.147	0	0	2.063	0
1700084C06Rik	0.243	0.282	0.223	0.439	0
1700084E18Rik	18.834	5.575	12.052	6.839	13.342
1700084J12Rik	3.651	0.559	4.904	0.946	8.262
1700084M14Rik	0	0.831	0	0	0
1700085C21Rik	0	1.201	0	0	0
1700085D07Rik	2.267	3.662	5.431	0	0.307
1700086O06Rik	18.135	28.351	18.001	15.166	28.927
1700086P04Rik	5.394	3.322	0	0	8.098
1700087I21Rik	2.267	0	0	0	0
1700087M22Rik	1.214	0	0.918	0	0.699
1700088E04Rik	6.986	2.22	3.385	5.891	1.568
1700092E19Rik	1.349	0	0	0	0
1700092M07Rik	1.376	1.384	2.109	1.194	2.658
1700093J21Rik	0	0	0.348	0.315	0.307
1700093K21Rik	0.899	6.775	2.452	0	0.392
1700094D03Rik	15.991	45.581	38.593	39.79	20.04
1700094J05Rik	0.567	0	0	0	55.207
1700094M23Rik	5.844	0	0.705	0	0
1700095A13Rik	0.567	0.4	0	0	0.307
1700095A21Rik	0	5.603	0.705	0	0
1700095J07Rik	0	0	0.446	0.439	2.832
1700095J12Rik	4.623	0.4	1.337	1.577	2.762
1700095K22Rik	0.45	0	0	0	0
1700096K18Rik	342.54	478.7	275.69	310.4	272.53
1700097M23Rik	7.31	0	0	3.516	3.231
1700097N02Rik	47.104	51.813	59.261	25.138	25.807
1700099I09Rik	3.157	3.046	0	2.603	3.634
1700100I10Rik	0	0	0	0.315	0.392
1700100L14Rik	0	0	0	0.789	0
1700101I11Rik	16.277	21.992	8.459	7.547	1.091
1700101O22Rik	0.567	7.622	0	0	0.784
1700102H20Rik	3.238	2.892	5.587	8.282	6.369
1700102P08Rik	17.628	10.019	8.672	6.795	16.081
1700104B16Rik	0.243	0.8	0.446	0	0
1700105G05Rik	0	0	0	0	0.307
1700105P06Rik	0.45	1.077	1.048	1.544	2.455
1700108F19Rik	41.772	32.895	8.508	17.971	53.445
1700108J01Rik	0	0.554	0	0	0
1700109G14Rik	1.591	0.8	2.172	0.395	0
1700109G15Rik	0	1.412	0	0	0
1700109H08Rik	36.168	34.376	46.001	54.904	60.967
1700109I08Rik	0	0.4	0	0	0
1700109K24Rik	0.486	0	0	0	2.743
1700110C19Rik	1.538	1.077	2.358	2.299	0.565
1700110K17Rik	1.7	0	0	0	0.784
1700111E14Rik	0	0.277	0	0	0.307
1700111N16Rik	0	0.831	0	0	0
1700112D23Rik	9.082	5.992	2.114	1.904	2.148
1700112J16Rik	12.305	1.508	0	4.226	8.059
1700112L15Rik	0	0	0	0	0.392
1700112M02Rik	4.28	0	1.762	0	0
1700113A16Rik	23.261	21.121	22.45	19.514	15.315
1700113B09Rik	0	0.831	0	0	0.307
1700113B19Rik	0	1.384	0	0	0.392
1700113H08Rik	0	0	0	0.395	0.307
1700116H05Rik	0.45	0	0	0	0.784
1700120B22Rik	0.243	2.155	0.705	0	10.862
1700120C14Rik	3.076	8.032	7.951	10.714	4.673
1700120G07Rik	0.243	0	0	0	0
1700120O09Rik	0	0	0.352	0	0.565
1700122C19Rik	1.826	1.231	5.012	1.893	5.157
1700122E12Rik	8.75	9.701	4.623	6.604	4.543
1700122H20Rik	0	0	0.352	0	0
1700122O11Rik	0	0.831	0	0	0
1700123J17Rik	8.014	11.479	12.099	5.519	8.237
1700123M08Rik	54.058	69.697	35.24	28.642	21.464
1700123O12Rik	0	1.107	0	0.439	0.565
1700123O20Rik	942.54	996.69	862.1	865.66	941.94
1700124L16Rik	0	4.997	2.086	0.315	1.349
1700124M09Rik	0	0	0	0	1.523
1700125G22Rik	0.243	0	0	0	1.131
1700125H20Rik	0.243	0	0.223	0	0
1700126A01Rik	0.45	1.201	0	0	0
1700126G02Rik	1.943	1.508	2.515	0.395	2.573
1700126H18Rik	0	0	0.348	0	0
1700128E19Rik	1.7	0	0	0	1.227
1700128F08Rik	0	1.113	0	0	0
1700129C05Rik	1.349	0	0	0	0
1700129L04Rik	0	1.765	0	0	0
1810006J02Rik	5.344	0.677	0	0	0
1810007C17Rik	2.834	0	0	0	0
1810007D17Rik	1.7	0	0	0	0
1810008B01Rik	0	0	0	0	0.565
1810008I18Rik	5.279	2.431	1.632	0	7.065
1810009A15Rik	44.421	38.449	35.487	36.225	35.344
1810010H24Rik	25.958	34.077	7.481	35.651	4.932
1810010K12Rik	0	0.4	0	0	0
1810012K08Rik	18.643	11.2	18.455	17.745	11.446
1810012K16Rik	8.662	4.441	0.669	5.905	3.531
1810013D15Rik	0	0.277	0.223	0	0
1810013L24Rik	1644.22	2137.9	1753.41	1785.82	2356.5
1810014B01Rik	148.3	183.55	157.07	123.32	47.79
1810014P07Rik	0	0.554	0	0	0.565
1810017P11Rik	0	0	2.086	0	0
1810018F18Rik	2.267	0	1.409	0	0.307
1810019D21Rik	1.7	0.282	0.669	0	0
1810019N24Rik	8.501	19.414	6.924	5.936	3.36
1810020O05Rik	1.134	2.678	0.705	0	0
1810021B22Rik	102.61	79.02	65.33	102.91	46.73
1810024B03Rik	95.353	72.857	57.626	57.372	34.487
1810026B05Rik	4235.49	5321.47	4765.49	4293.07	5804.2
1810028F09Rik	0	0	0	0	2.762
1810030O07Rik	2468.09	3387.55	2601.11	2547.51	3592.46
1810034E14Rik	1007.09	781.62	399	1002.84	537.32
1810037I17Rik	1272.14	1242.47	901.46	745.58	1237.33
1810041H14Rik	40.175	26.647	26.381	24.419	25.745
1810044D09Rik	71.913	48.2	38.449	41.756	37.598
1810044K17Rik	0	1.694	0	0	0
1810046K07Rik	0.899	0.677	0.446	0	3.527
1810049J17Rik	0.45	0	0	0	0
1810053B23Rik	0.567	0.554	3.876	0.439	0.614
1810055G02Rik	157.87	99.98	104.89	146.15	134.81
1810058I24Rik	1156.75	991.4	1140.71	1175.65	664.42
1810058N15Rik	0	0.554	0	0	0
1810059C17Rik	2.554	1.785	1.043	0.631	1.091
1810059H22Rik	0.243	0.954	0.695	0.946	0.872
1810062G17Rik	21.936	6.001	3.629	15.955	0
1810062O18Rik	12.796	13.349	17.232	12.575	23.608
1810064F22Rik	0	0	0	0	11.665
1810065E05Rik	700.31	403.81	116.75	5.73	2736.2
1810073O08Rik	14.897	5.757	0	0	2.185
2010001A14Rik	72.066	75.57	39.146	41.459	25.959
2010001K21Rik	0.45	1.236	2.537	0.315	2.003
2010007H06Rik	1.7	0	0	0	0
2010008C14Rik	24.977	46.966	66.429	39.963	9.693
2010009K17Rik	0	3.223	0.705	0	0.921
2010010A06Rik	0	0.565	0	0	0
2010013B24Rik	28.653	17.187	26.944	17.192	13.582
2010016I18Rik	165.66	182.04	107.86	158.85	174.06
2010103J01Rik	0.971	3.802	3.531	3.672	4.928
2010106C02Rik	0	0	0	0	0.614
2010106E10Rik	0	0	0	0	3.919
2010106G04Rik	0	0.277	0	0	0
2010109A12Rik	20.875	34.836	22.755	26.281	14.588
2010110K18Rik	4.371	2.555	7.241	1.184	7.052
2010203P06Rik	0	0	0	0	1.176
2010204K13Rik	2.356	0.831	5.948	1.656	2.492
2010300C02Rik	12.787	1.39	8.779	5.285	4.613
2010308F09Rik	1.798	0	0	0	0
2010309G21Rik	19.963	8.796	6.144	1.273	5.941
2010310C07Rik	0	0	0.928	0	7.926
2010315B03Rik	1087.52	1773.78	1096.33	1136.12	1082.51
2010320M18Rik	136.25	90.02	87.24	119.37	70.68
2200002D01Rik	37.827	21.463	15.453	31.317	33.215
2200002J24Rik	0	1.201	0	0.834	0
2200007N16Rik	0.81	0	1.396	0.395	0
2210010C04Rik	0	0	0	0	0.565
2210016F16Rik	1699.94	1692.6	1254.65	1625.84	1139.52
2210016L21Rik	460.02	340.68	345.87	421.63	268.24
2210020O09Rik	5.793	4.539	9.211	5.069	23.773
2210039B01Rik	0	0	0.446	0	0
2210406H18Rik	9.319	5.543	16.33	20.75	23.593
2210406O10Rik	1.376	0.554	2.63	1.623	1.483
2210407C18Rik	0	0.677	0	0	0
2210408F21Rik	109.84	131.85	27.28	154.17	97.1
2210408I21Rik	174.39	200.86	114.21	112.85	181.5
2210409D07Rik	0.243	0	0	2.207	2.351
2210409E12Rik	0	0	0	0.71	0.565
2210411M09Rik	0.486	3.952	4.748	4.743	1.704
2210412B16Rik	0.243	0	0	0	0
2210414B05Rik	0	6.034	1.762	0	14.432
2210417A02Rik	3.401	2.215	1.69	1.668	0
2210418O10Rik	0	1.878	2.97	0.395	0.307
2300009A05Rik	273.36	315.78	296.51	349.12	156.42
2310001H17Rik	451.66	524.44	415.65	439.64	721.89
2310001K20Rik	7.42	2.155	0	26.526	5.9
2310001K24Rik	0.486	0	0.575	0.755	1.483
2310002D06Rik	1.7	0	0	0	0
2310002F09Rik	1.134	1.694	1.712	0	0
2310003L06Rik	2.267	0	2.086	0	0
2310008N11Rik	0	0	0.705	0	0
2310009B15Rik	169.49	168.29	178.78	138.81	106.59
2310010J17Rik	143.87	188.45	87.76	79.9	85.27
2310011J03Rik	1031.07	550.67	790.7	948.33	765.05
2310015A10Rik	178.72	199.13	187.73	258.97	118.81
2310015D24Rik	0	1.938	0	0	0
2310016D03Rik	0	0	0.446	0	0.392
2310016D23Rik	0	0	0	0.395	0
2310016G11Rik	2.915	0	2.114	7.333	0.307
2310022A10Rik	226.71	170.41	173.59	262.97	251.88
2310022B05Rik	241.58	261.92	197.27	222.29	400.63
2310026L22Rik	5.729	2.042	3.023	3.684	2.75
2310030A07Rik	0	3.952	0	0	0
2310033P09Rik	236.44	150.29	247.89	243.81	159.68
2310034G01Rik	40.05	51.744	34.762	26.165	2.44
2310034O05Rik	0.486	0	0.348	0	0
2310039H08Rik	643.26	587.62	518.83	572.93	469.94
2310039L15Rik	0.899	1.384	0	0	3.527
2310040G07Rik	1.349	0	0	0	0.565
2310040G24Rik	97.314	80.797	74.707	63.803	41.935
2310043L19Rik	0	0	0.446	0	0
2310043M15Rik	1.295	5.874	1.337	3.156	16.935
2310043O21Rik	0	0.277	0	0	0.565
2310043P16Rik	62.326	121.382	77.487	54.284	221.64
2310044K18Rik	2.312	0.954	2.867	2.152	2.011
2310047D07Rik	0.729	1.631	2.8	1.938	0
2310050C09Rik	7.094	0	0	0	0
2310057J18Rik	0	0.8	0	0	0
2310057M21Rik	381.32	368.87	352.13	340.81	329.43
2310057N15Rik	0	0	0.705	0	0
2310058D17Rik	24.252	9.435	30.731	20.75	31.426
2310061I04Rik	237.15	190.63	250.25	280.56	209.1
2310065F04Rik	2.563	0	0	0.439	1.227
2310067P03Rik	0.899	0	0	0	0.565
2310068J16Rik	1.178	8.007	4.999	8.224	5.812
2310074N15Rik	18.135	12.442	8.805	10.24	4.366
2310075C17Rik	0	2.338	0	0	0
2310079G19Rik	0	0	0	0	1.227
2310081O03Rik	0	0.277	0	0	0
2400006E01Rik	0	0.8	0.705	0	0.307
2410002F23Rik	2849.65	2416.6	1745.34	3917.56	6412.04
2410003I16Rik	0	0.4	0.348	0	0
2410003L11Rik	7.427	3.314	9.081	2.152	1.349
2410004B18Rik	630.43	728.62	689.97	500.84	606.63
2410004P03Rik	89.83	72.027	196.644	61.297	13.841
2410006H16Rik	1646.15	1024.03	1413.63	714.12	592.52
2410012E07Rik	0	2.807	0	0	0
2410017I17Rik	0	0	0	0	3.527
2410018L13Rik	0.243	0	0.446	0.879	0
2410021H03Rik	0	2.79	0	0	0.392
2410022M11Rik	219.61	134.5	146.34	226.19	98.88
2410080I02Rik	0.243	0	0	0	0
2410131K14Rik	397.08	252.35	279.22	393.03	265.31
2410137M14Rik	0	0	0	0	0.784
2500002B13Rik	10.767	17.544	23.858	19.571	11.375
2500004C02Rik	118.88	197.4	160.64	106.78	106.57
2510002D24Rik	498.36	465.84	495.88	430.95	174.9
2510009E07Rik	136.53	285.5	141.48	358.69	151.17
2510016D11Rik	0.81	0.677	38.7	0.879	5.065
2510017J16Rik	16.424	24.454	72.441	47.985	51.652
2510039O18Rik	1459.49	871.02	1343.98	2068.02	1194.33
2510046G10Rik	111.05	87.33	100.36	72.43	31.53
2600002D14Rik	0.729	1.236	2.301	0.439	0
2600006K01Rik	3.401	4.857	9.327	7.65	3.545
2600014E21Rik	1.7	4.561	12.913	0	2.27
2610001A08Rik	3.643	2.78	11.27	7.764	4.92
2610001J05Rik	2969	2989.3	2182	2239.1	3442.18
2610002M06Rik	634.28	779.12	526.63	478.11	579.16
2610005L07Rik	51.118	28.749	48.54	38.362	43.32
2610008E11Rik	817.19	1039.49	963.51	894.17	546.23
2610011E03Rik	0	4.803	0	0	0
2610012C04Rik	11.223	0	3.589	0	0.872
2610017A05Rik	35.889	53.109	60.742	59.641	52.037
2610020C07Rik	5.27	19.572	14.868	14.678	15.73
2610021A01Rik	463.15	608.49	580.21	573.38	580.46
2610024D14Rik	0.971	1.508	0.571	0.789	5.56
2610027K06Rik	0	8.79	0	0.71	1.397
2610028D06Rik	15.705	10.894	10.544	16.663	26.058
2610028H24Rik	0	0	0	0.789	0
2610034O05Rik	0.486	0	0	0	0
2610035D17Rik	413.91	495.52	492.4	499.91	57.03
2610037D02Rik	60.625	57.49	21.133	55.481	50.301
2610042L04Rik	2.149	1.36	3.005	0.755	1.656
2610044O15Rik8	958.89	1275.45	945.23	1005.58	757.24
2610105M22Rik	0	0	0.352	0	0
2610203C22Rik	9.936	5.17	2.675	1.892	0.784
2610204G07Rik	2.428	2.832	0.892	4.34	1.926
2610206C17Rik	4.748	4.238	26.973	0.71	5.282
2610301B20Rik	1119.02	1728.99	1035.82	1116.67	891.61
2610306M01Rik	151.44	131.85	99.1	126.21	71.7
2610306O10Rik	0.81	1.661	1.15	1.973	4.943
2610307P16Rik	8.563	14.095	20.176	14.018	3.834
2610316D01Rik	0	0	0.892	0	0
2610318M16Rik	0	0	0.892	0	0
2610318N02Rik	4.902	3.975	23.707	3.787	9.907
2610507B11Rik	1804.73	1803.26	1836.69	1872.06	2243.28
2610507I01Rik	84.75	60.031	103.727	82.915	15.16
2610509F24Rik	0.567	5.712	0	0	0
2610528A11Rik	3.858	5.757	7.032	3.673	3.183
2610528J11Rik	0	0.277	0.223	0	0
2700029L08Rik	0	0	3.121	0.789	1.176
2700033N17Rik	0	0	0	0	0.392
2700038G22Rik	137.65	123.4	137.94	106.11	198.11
2700046G09Rik	106.89	90.59	44.67	87.93	85.52
2700049A03Rik	389.17	463.28	424.03	413.88	413.21
2700054A10Rik	0	0	1.057	0	0
2700062C07Rik	513.68	581.15	451.75	368.79	496.19
2700068H02Rik	2.834	0	2.006	2.367	0
2700078F05Rik	0	0	0	1.318	0
2700080J24Rik	0	0.8	0	0	0
2700081O15Rik	5.667	18.404	38.07	5.327	21.267
2700097O09Rik	525.98	725.29	446.09	365.12	669.68
2700099C18Rik	308.31	764.24	320.14	654.6	391.58
2810001G20Rik	123.08	166.12	122.31	115.74	55.17
2810002D19Rik	311.9	337.39	271.02	260.27	232.88
2810004N23Rik	396.29	428.88	545.45	432.27	290.18
2810006K23Rik	330.21	266.33	215.19	218.72	182.87
2810013P06Rik	1372.86	1420.36	1016.01	929.94	958.7
2810021J22Rik	144.67	145.35	99.93	120.76	105.95
2810025M15Rik	242.83	249.09	185.84	198.26	97.02
2810029C07Rik	29.546	10.233	2.086	23.863	9.283
2810032G03Rik	0	0	3.523	0	1.006
2810039B14Rik	45.48	26.517	28.436	42.754	12.088
2810047C21Rik1	0	0.277	0	0	0.614
2810049E08Rik	0	0	0.669	0	0
2810402E24Rik	523.22	580.32	343.95	337.59	559.81
2810403D21Rik	212.64	413.35	210.92	234.14	191.29
2810403G07Rik	0	0	0	0	0.614
2810404F17Rik	0	0	2.452	0	0
2810405F15Rik	3.147	0	0	0	0
2810405F17Rik	19.532	8.404	28.297	15.03	11.013
2810407A14Rik	0	1.694	0.695	0	0.614
2810408A11Rik	16.676	10.515	11.865	13.409	5.549
2810408I11Rik	38.297	30.201	18.824	5.523	24.113
2810410L24Rik	1.134	1.508	3.768	1.51	9.427
2810414N06Rik	131.23	118.05	112.05	110.61	40.59
2810428J06Rik	18.216	15.581	53.25	1.184	11.785
2810429I04Rik	18.08	17.028	33.436	29.103	6.887
2810432F15Rik	0	0.565	0	0	0
2810433D01Rik	0	1.201	0	0	0
2810442N19Rik	0	0	0	0	1.534
2810454H06Rik	110.98	111.2	93.91	48.8	43.98
2810455O05Rik	1.915	4.463	2.819	1.713	3.179
2810459M11Rik	0	0.4	0	0	0.392
2810471M01Rik	1.134	0.565	0	0	0
2900005J15Rik	90.347	150.783	158.01	193.351	108.532
2900009J06Rik	1.134	0	0.223	0	0.921
2900018N21Rik	1.295	4.191	4.473	2.378	3.886
2900022M07Rik	1.349	0	0	0	0
2900024D18Rik	0	1.938	0	0	0
2900026A02Rik	2.753	0.554	4.904	1.578	21.204
2900027M19Rik	0.45	1.384	5.235	0	1.006
2900035J10Rik	2.914	0	0	0.879	0.392
2900041M22Rik	31.232	26.006	35.246	23.243	8.631
2900045O20Rik	0	2.802	0	0.395	1.131
2900052L18Rik	2.248	0	0.669	0	0
2900052N01Rik	7.368	1.938	2.006	3.908	5.686
2900060B14Rik	73.434	62.967	45.773	33.193	73.935
2900060N12Rik	0	0.4	0	0	0
2900064K03Rik	8.893	25.125	0	0	1.696
2900072N19Rik	0	0	0.446	0	0
2900076A07Rik	120.63	92.91	101.64	92.35	86.8
2900076G11Rik	0	0.277	0	0	0
2900078I11Rik	4.371	7.752	3.37	11.83	7.608
2900079G21Rik	0	0	0.571	0	0.957
2900089D17Rik	3.535	2.078	4.2	6.243	9.186
2900092N22Rik	34.486	23.389	18.082	32.784	140.321
2900092O11Rik	0	0.277	0	0	0.565
2900093K20Rik	60.022	58.752	51.105	33.776	29.94
2900097C17Rik	1595.4	1995.19	1669.1	1856.5	2994.81
3000002C10Rik	95.739	64.068	56.287	85.771	62.335
3010001F23Rik	0.567	0	0	0	0
3010003L21Rik	23.313	13.18	44.878	33.721	5.719
3110001I22Rik	350.38	450.14	316.68	185.73	395.46
3110004A20Rik	0	1.694	0	0	0.392
3110006O06Rik	0.729	1.201	0	0	2.31
3110009E18Rik	79.643	113.122	118.528	94.058	65.702
3110015C05Rik	0	0	0	0	0.307
3110021N24Rik	0	3.202	0	0	0
3110031N09Rik	1.349	1.231	0.223	0.789	0.784
3110039M20Rik	0	0.277	0	0	0
3110040N11Rik	376.13	276.19	275.87	326.72	236.9
3110045C21Rik	26.242	38.729	26.471	31.411	9.171
3110053B16Rik	2.186	17.4	6.845	6.579	3.364
3110056K07Rik	351.07	455.1	421.01	377.14	493.68
3110062G12Rik	0.243	2.031	0.352	0.789	0.307
3110067C02Rik	1.457	0.831	0.446	0.879	10.823
3110070M22Rik	20.998	24.99	15.165	10.745	14.213
3110080E11Rik	0	19.761	0	0	0.307
3110080O07Rik	12.933	0.554	39.268	13.456	5.068
3110082I17Rik	196.24	98.93	148.62	156.96	94.14
3110083C13Rik	29.245	42.862	18.271	10.278	10.032
3110099E03Rik	0	12.854	0	0	1.696
3200001D21Rik	0	1.107	7.65	4.34	3.357
3222401L13Rik	14.816	15.387	12.195	11.77	1.534
3300002A11Rik	0	0.559	0.223	0	0.614
3300002I08Rik	16.759	42.812	30.243	37.479	31.182
3300002P13Rik	1.583	3.232	0	0	1.131
3300005D01Rik	137.9	149.11	93.43	143.41	33.9
3425401B19Rik	1.862	0	0	0	0
3632454L22Rik	2.428	0.4	0.705	9.506	2.407
3732407C23Rik	0	0	1.467	0	1.534
3830403N18Rik	347.23	287.97	240.85	181.23	108.55
3830406C13Rik	1590.72	2087.43	1186.67	1278.96	2718.22
3830408C21Rik	27.39	56.489	30.359	25.101	4.333
3830417A13Rik	0	0	2.114	0	0
3830432H09Rik	0	1.077	1.739	0	0.784
3930402G23Rik	1.349	0	0	0.946	1.006
4430402I18Rik	8.516	9.966	2.81	7.483	0
4631405J19Rik	0.243	0.277	0.446	2.738	1.704
4632404H12Rik	434.71	329.7	373.8	272.28	525.73
4632404M16Rik	0	2.492	0	0	0
4632411P08Rik	3.713	3.61	1.114	2.738	1.179
4632415L05Rik	306.23	301.12	432.25	293.58	264.91
4632418H02Rik	8.985	10.248	5.084	4.271	4.983
4632427E13Rik	1108.23	1592	1048.77	1272	1489.13
4632428C04Rik	8.948	0.4	3.523	2.423	0
4633401B06Rik	0.243	2.278	0.794	1.34	3.068
4731419I09Rik	0	0.282	1.057	0	0
4732414G09Rik	1.134	0.4	0	0	0
4732416N19Rik	212.69	308.94	258.67	202.89	205.66
4732419C18Rik	2.248	0.277	0	0	0
4732440D04Rik	93.741	117.378	129.342	92.123	129.275
4732463B04Rik	0	2.155	0	0	1.131
4732465J04Rik	1.134	2.739	0	0	1.568
4732471J01Rik	13.725	15.77	20.719	23.571	17.804
4732487G21Rik	16.843	18.238	17.616	17.092	17.016
4732490B19Rik	3.967	5.107	27.738	0	4.296
4732491K20Rik	19.499	20.589	11.583	27.781	4.14
4732496C06Rik	945.57	1836.49	1035.09	2048.77	1961.93
4831440D22Rik	5.477	2.22	5.19	9.723	5.719
4833403J16Rik	7.401	21.095	4.164	5.61	2.266
4833404L02Rik	0.45	0	0	0	1.959
4833407H14Rik	176.99	191.44	144.6	231.59	122.7
4833408A19Rik	89.215	66.794	77.107	60.943	67.424
4833411C07Rik	7.771	3.322	0	0.789	0.921
4833412C15Rik	0	0.277	12.073	0	1.006
4833412K13Rik	8.014	7.735	13.095	11.977	19.065
4833413E03Rik	0	1.077	0	0.439	2.003
4833413G10Rik	13.195	20.605	33.216	24.121	9.77
4833415N18Rik	0.567	0	0	0.395	0
4833417C18Rik	51.991	33.184	30.806	19.707	13.231
4833418N02Rik	26.003	57.096	44.605	57.735	25.24
4833419F23Rik	81.167	57.532	28.694	14.435	83.364
4833419O12Rik	81.305	49.641	6.366	2.457	50.882
4833420G17Rik	1565.99	2342.26	2111.48	1829.12	1784.15
4833421G17Rik	17.89	8.15	9.875	15.479	36.088
4833422C13Rik	2.995	8.281	10.508	1.273	3.958
4833422M21Rik	1.134	8.498	0	0	1.568
4833427G06Rik	0.243	0	0	0	0
4833428L15Rik	3.401	1.077	1.409	0	0
4833438C02Rik	272.49	208.97	238.1	289.4	165.5
4833439L19Rik	2348.92	2230.03	2832.35	2585.18	2908.32
4833445I07Rik	211.13	166.34	74.34	126.66	198.15
4921501I09Rik	2.914	1.231	0	1.758	0
4921504A21Rik	0.567	0	0	0	0.565
4921504E06Rik	0	2.431	0	0	0.392
4921507G05Rik	15.829	10.74	6.033	6.67	14.299
4921507P07Rik	2.717	2.867	3.179	4.091	9.241
4921508D12Rik	0	0.277	0	0	0
4921509A06Rik	0	0.4	0	0	0
4921509O07Rik	0.486	0.677	0.352	0.789	0.392
4921511C10Rik	19.481	22.935	15.895	51.415	25.498
4921511E07Rik	0	0	0	0	0.614
4921513H07Rik	1.134	0	0	0	0
4921513I08Rik	1.134	0	0	0	0
4921514A10Rik	1.134	0	0.352	0	0.307
4921515E04Rik	0	2.001	4.623	0	0
4921516A02Rik	1.349	1.201	0	0	0
4921517D16Rik	0.971	0	0.446	3.336	1.312
4921517D22Rik	1.7	0.277	0.348	0.439	0
4921522A10Rik	0	0	0.669	0	3.393
4921522P10Rik	0	23.654	0	0.395	0
4921523L03Rik	0	0	1.717	0	0.565
4921524J17Rik	317.78	308.04	314.02	241.52	284.37
4921525O09Rik	0	6.493	1.043	0	0.307
4921527H02Rik	0	0	1.56	0	0
4921528I07Rik	1.943	5.08	1.913	0	0
4921529L05Rik	0.243	1.694	1.043	0	0
4921531C22Rik	311.77	309.21	277.4	245.01	448.44
4921531P14Rik	0	0	0	0	0.307
4921533I20Rik	0	0.831	0.352	0	0
4921534A09Rik	0	1.129	2.358	0	1.227
4921534H16Rik	1.214	0	0	0	0
4921536K21Rik	1.421	0.277	1.762	0.315	1.091
4921539E11Rik	0	0.554	0	0	0
4921539H07Rik	0	0.683	0	0	1.227
4930402C01Rik	0	0	0	0	0.565
4930402D18Rik	0	2.431	1.337	0	0
4930402F11Rik	6.293	0	0	0	0
4930402H24Rik	284.52	322.55	355.68	310	301.07
4930403D09Rik	0.243	0.959	1.114	1.104	2.569
4930403O18Rik	0	2.802	0	0	0
4930403P22Rik	18.363	24.779	12.965	18.372	11.017
4930404A05Rik	5.101	1.938	0	0	0
4930404H11Rik	0	0.565	0	0	0
4930404I05Rik	12.43	16.789	16.831	13.962	21.594
4930404K13Rik	1.134	0	0	0	0
4930404N11Rik	19.418	22.642	17.933	27.393	66.526
4930404O17Rik	0.567	0	0	0	0
4930405A21Rik	6.134	5.068	0.348	2.455	3.316
4930405D01Rik	2.914	0	0	0	0
4930405D11Rik	3.183	1.785	0	0	2.847
4930405G09Rik	3.328	5.572	1.913	1.623	8.643
4930405L22Rik	0	0	1.057	0	0
4930405O22Rik	3.481	7.741	22.687	17.396	22.778
4930406D18Rik	1.7	0	0	0	0.565
4930408O17Rik	0	0	0.223	0	0
4930412B13Rik	0	0.831	0	0	0
4930412C18Rik	0.971	0	1.587	0	1.841
4930412F09Rik	0	0	3.825	0	2.262
4930412F12Rik	13.615	15.287	5.292	7.39	3.057
4930412L05Rik	0	1.938	0	0	0
4930412M03Rik	6.081	3.909	0.669	2.659	6.547
4930412O13Rik	0	0.4	0	0	0
4930413E15Rik	0.567	0	0	0	0
4930413F20Rik	1.134	0	0	0	0
4930413G21Rik	45.398	30.515	28.306	25.709	14.946
4930414F18Rik	0	0	0.348	0	0
4930414N06Rik	13.436	11.885	9.181	16.113	29.156
4930415L06Rik	0	1.938	0	0.439	0
4930415P13Rik	0	0.277	0	0	0
4930417H01Rik	12.753	15.068	3.691	10.827	5.097
4930417O13Rik	9.715	0.277	0	0	0.784
4930417O22Rik	2.248	0.282	0	0	0
4930419G24Rik	0.567	0	0	0	0
4930420G21Rik	0	0	0	0	1.176
4930420N18Rik	0	0.277	0	0	0.307
4930421C12Rik	1.834	2.365	0.223	7.02	4.528
4930422C21Rik	0	0	3.789	0	2.262
4930422I22Rik	0.81	0	1.114	0	0.565
4930422M22Rik	1.943	4.504	8.442	6.029	6.813
4930423D22Rik	0.486	3.292	1.057	11.616	3.438
4930423D24Rik	0	3.388	0	0	0
4930426I24Rik	6.395	1.395	4.178	3.369	2.233
4930426L09Rik	25.64	50.17	36.587	24.01	54.942
4930428D20Rik	0	2.001	1.783	0	1.915
4930428E07Rik	0	0	0	0	0.921
4930428N03Rik	18.13	17.934	5.12	7.887	12.577
4930428O21Rik	0	3.443	1.739	0	1.696
4930429C20Rik	0	0.8	1.337	0	0.784
4930429D17Rik	0	1.107	0	0	2.088
4930429F24Rik	8.66	4.893	3.005	1.735	2.1
4930430E12Rik	5.019	2.684	2.337	0	19.81
4930430F08Rik	143.24	127.74	133.26	99.45	94.67
4930430F21Rik	0.567	2.832	0	0	0.614
4930431F10Rik	0	0.282	0.223	0	0
4930431F12Rik	0	0	0	0	0.307
4930431L21Rik	0	0	0.446	0	1.959
4930431P19Rik	51.906	50.907	35.078	55.399	82.185
4930431P22Rik	1.538	2.832	0	1.025	5.153
4930432B10Rik	1.376	1.077	0	0.789	0.921
4930432E11Rik	0	2.492	0.348	0	0
4930432J09Rik	0	0.277	0	5.309	0
4930432K21Rik	101.85	59.44	37.06	95.57	27.74
4930432L08Rik	2.428	1.938	3.477	0	4.858
4930432M17Rik	0	0.277	0	0	0
4930433E05Rik	0	0.831	0	0	0.784
4930433I11Rik	0	0	0	0	0.565
4930433N12Rik	0	1.384	0	0	2.617
4930434F21Rik	0.899	0	0	0	0
4930435M08Rik	0	0	0.348	0	0
4930438A08Rik	0.45	0	0	0	0.392
4930438E09Rik	0	0.841	0	0	0
4930439A04Rik	11.89	13.114	13.234	23.111	27.02
4930439D14Rik	5.712	4.4	2.033	5.453	3.275
4930440I19Rik	2.186	1.201	1.057	0	1.959
4930441H08Rik	0	0	0	0	0.392
4930441J16Rik	0.567	0	0	0	0
4930442G15Rik	2.248	0.4	0	0	0
4930442H23Rik	0.45	0.683	0	2.455	0
4930442J19Rik	0	0	0	0	0.307
4930443G03Rik	0	0.4	0	0	0.565
4930444A19Rik	22.392	39.516	28.525	38.315	29.991
4930444E06Rik	0	0.677	0	0.789	5.863
4930444F02Rik	0	0	0	0	3.527
4930444G20Rik	0	0.554	0	0	0
4930444K16Rik	0	0	0.223	0	0.392
4930444P10Rik	0	1.661	0.695	0	0.307
4930445E18Rik	4.534	0	0	0	0.784
4930445N18Rik	11.771	7.357	8.983	3.291	5.889
4930447A16Rik	0	0	0	0	2.713
4930447C04Rik	2.105	16.993	18.534	7.749	0
4930447F24Rik	0.486	1.93	5.285	1.07	1.696
4930447J18Rik	36.081	54.84	30.329	37.282	28.722
4930447K03Rik	17.108	22.068	6.796	15.345	0.392
4930447M23Rik	2.267	1.395	0	0	1.656
4930447N08Rik	0	0.831	0	0	0
4930448A20Rik	0	0.8	1.114	0	0.614
4930448C13Rik	1.142	0	0	0	0.565
4930448D08Rik	0	3.322	0	0	0
4930448E22Rik	0	0	1.28	0	0
4930448F12Rik	0.243	0	3.566	0	0.614
4930448H16Rik	0	0	0	0	3.438
4930449A18Rik	1.349	0	0	0	4.311
4930449C09Rik	0	0	0	0	0.565
4930449E01Rik	0	0	0.352	0	0
4930449E18Rik	0	1.529	0	0	0
4930449I04Rik	1.214	3.322	4.004	0	1.696
4930451E10Rik	3.121	1.513	2.114	0	0.307
4930451G09Rik	38.523	29.654	37.414	46.789	22.767
4930452A19Rik	0.899	0.8	0	0	0.392
4930452B06Rik	1.295	0.831	0	0	14.595
4930452G13Rik	4.129	0	3.7	0	0
4930452L12Rik	0	0	5.638	0	0.307
4930453H23Rik	1.134	0	0	0	0
4930453L07Rik	0	0	0	0	3.682
4930453N24Rik	1598.64	1863.61	1529.75	1237.18	2368.79
4930453O03Rik	0	0	0.669	0	0
4930455B14Rik	6.293	0.4	0	0	0.614
4930455C13Rik	4.029	9.394	5.404	5.206	8.077
4930455G09Rik	3.839	0	0	0	0.957
4930455H04Rik	5.549	0	0	0	0
4930455J16Rik	3.4	5.203	2.452	0.315	0.614
4930455M05Rik	0	0	0	0	0.307
4930456G14Rik	0	1.754	0	0	0
4930456L15Rik	0.243	0	0	0	0
4930458B22Rik	0	0	0	0	1.176
4930458D05Rik	18.513	7.004	1.114	0	3.7
4930458K08Rik	0.243	0	0	0	0.307
4930459C07Rik	0	0.4	0	0	0
4930461G14Rik	0	0	1.783	0	0
4930465K09Rik	0	0	0	0	0.565
4930465K10Rik	0	0.4	4.868	1.261	0.614
4930466I24Rik	0	0	0.352	0	0
4930466K18Rik	11.136	7.999	10.655	3.551	1.227
4930467D21Rik	1.798	12.007	0	0	0
4930467J12Rik	6.293	0	0	0	0
4930467K11Rik	0	0	0	0	1.959
4930469K13Rik	5.81	27.442	1.373	2.85	3.616
4930470B04Rik	0	0	0	0	0.392
4930470G03Rik	1.798	0	1.391	0	0
4930470H14Rik	0.45	0	0	0	0
4930470O06Rik	0	2.001	0	0	2.262
4930471C04Rik	0	0	0	0	1.176
4930471D02Rik	0	1.201	0	0	0
4930471E15Rik	0.45	0	0	0	1.176
4930471E19Rik	1.87	1.384	0	0	0.307
4930471G03Rik	2.51	0.4	0.223	0.879	0.614
4930471G24Rik	0	9.341	0	0	0
4930471M09Rik	3.643	0.277	0.348	0.315	2.525
4930473A02Rik	3.4	9.306	7.491	6.491	9.463
4930473D10Rik	5.181	2.401	5.285	0	0
4930473H19Rik	0	0	0	1.184	0.307
4930474B08Rik	0	0	0.705	0	0
4930474H20Rik	0	4.517	0	0	0.565
4930474N05Rik	0	0	1.337	0.395	6.72
4930477G07Rik	0.567	0.554	0.352	0	1.131
4930477N07Rik	0	0.554	0	0	0
4930478E11Rik	0	0	2.675	0	0
4930478K11Rik	0.486	0	0	0	0
4930478L05Rik	6.72	2.215	1.56	14.131	8.658
4930478M09Rik	0	3.632	1.057	0	1.006
4930478M13Rik	0.567	3.177	0.446	2.647	1.704
4930478P22Rik	3.049	0	0	0	0
4930479D17Rik	0.971	0.8	6.166	0.439	2.71
4930480C01Rik	2.186	0	0	0	0
4930480G23Rik	0.971	4.276	0	0	3.135
4930480K02Rik	0	0	5.638	1.184	0
4930480K15Rik	6.071	0.554	0	0	0
4930481A15Rik	150.97	103.15	115.73	146.85	25.7
4930481B07Rik	11.496	3.139	3.853	9.127	5.165
4930483J18Rik	0	6.31	0.352	0	0.307
4930483K19Rik	1.349	1.908	1.266	1.025	0.392
4930483O08Rik	0	0.4	2.675	0	0
4930483P17Rik	0	0	4.191	0	0
4930484H19Rik	0	0	0	0	1.349
4930484I04Rik	4.254	5.019	2.76	2.602	2.455
4930486I03Rik	0	0	0.669	0	0
4930488L21Rik	0	0	1.783	0	0
4930500F04Rik	20.767	21.259	7.5	2.197	55.047
4930500F10Rik	15.66	3.479	9.18	2.783	6.296
4930500H12Rik	4.371	2.462	1.114	0	3.489
4930500L23Rik	0.567	0	0	0	0
4930500M09Rik	1.349	2.185	10.53	0.71	0.307
4930502A04Rik	2.186	0	0	0	0
4930502C17Rik	4.128	0	0	0	0
4930502E09Rik	5.668	2.566	4.734	1.025	3.179
4930503E14Rik	0	0	1.391	0	0
4930503E24Rik	1.178	1.242	0.794	0.315	0.392
4930503F20Rik	0	0.4	0	0	0
4930503L19Rik	790.96	1154.3	761.4	868.66	797.95
4930505A04Rik	0	0	7.312	0	0.565
4930505G20Rik	2.267	0.277	0	0	2.617
4930505N22Rik	12.372	7.859	4.535	10.409	12.287
4930506C21Rik	1.376	7.127	8.472	5.352	8.151
4930507D05Rik	0.243	0	2.466	0	1.619
4930507D10Rik	0	0	1.114	0	0
4930509E16Rik	6.234	7.725	0.352	4.497	4.141
4930509G22Rik	2.717	1.118	3.167	9.972	4.244
4930509H03Rik	21.204	77.677	31.829	54.604	113.155
4930510E17Rik	2.834	0.277	6.241	0	3.989
4930511A02Rik	0	2.401	0	0	0
4930511E03Rik	1.798	0.277	0	0	0
4930511M06Rik	5.101	5.912	0.695	3.471	0.872
4930511M18Rik	7.348	8.004	1.043	0	1.696
4930511O05Rik	0	0.554	0	0	0
4930512B01Rik	15.669	36.665	38.539	30.284	26.11
4930512H18Rik	0.486	14.008	0	0	11.897
4930512J16Rik	0	0.277	6.018	0	1.179
4930512M02Rik	0.971	0.554	0	0	1.131
4930512P04Rik	0	0	1.114	0	0.392
4930513D17Rik	47.533	70.834	61.486	56.334	13.951
4930513N10Rik	22.07	25.86	18.559	28.145	32.318
4930513N20Rik	2.671	0	6.687	2.018	1.704
4930513O06Rik	0	0	0	0	0.614
4930515G01Rik	58.775	45.696	49.175	38.468	32.69
4930515G16Rik	0.692	0	0.352	0	3.926
4930516B21Rik	19.273	44.797	26.426	47.797	14.014
4930516K23Rik	0	0	0	0	3.941
4930517E11Rik	7.935	0	0	0	0
4930517E14Rik	6.098	3.278	0.794	2.197	2.573
4930517G19Rik	1.457	1.077	0.446	1.42	1.349
4930517J16Rik	5.829	0	0	0	19.472
4930518I15Rik	155.68	227.98	119.64	163.1	343.34
4930518I17Rik	0.899	0	0	0	0
4930518J21Rik	0	0	0.348	0	0
4930518P08Rik	0	0.4	0	0	0
4930519A11Rik	0	1.201	3.343	0	0
4930519D14Rik	0	0	0.705	0	2.528
4930519F09Rik	0.567	0.677	0	0	0.921
4930519F16Rik	3.624	0.554	0	0	0
4930519G04Rik	1.798	0	2.042	0	5.117
4930519L02Rik	0	0	0.223	0	15.643
4930519P11Rik	1.628	6.645	8.285	7.887	17.444
4930520M14Rik	1.134	0	2.452	1.578	0.614
4930520O04Rik	11.821	22.905	23.986	18.002	8.529
4930521E06Rik	0	1.201	0	0	0
4930522H14Rik	1.798	0	1.739	0	1.741
4930522L14Rik	479.4	735.05	580.11	682.71	446.13
4930523C07Rik	2012.35	1879.88	2562.58	875.54	1510.5
4930524B17Rik	0	0	0.695	0	1.696
4930524C18Rik	0	1.754	0	0	0
4930524O07Rik	11.862	5.71	5.248	5.779	5.242
4930524O08Rik	0.567	5.082	0	0	0
4930525C09Rik	0.971	0	0	0	0
4930525G20Rik	0	3.169	7.178	7.424	0
4930526A20Rik	7.725	3.643	16.924	3.279	2.443
4930526H09Rik	0	0.282	0	0	0.784
4930527E20Rik	0.243	0	0	0	0
4930527F14Rik	1.376	0.831	2.358	0.315	1.571
4930528D03Rik	0	0.8	1.409	0	0
4930528H21Rik	0	2.802	2.114	0	0
4930528J11Rik	2.267	2.769	1.762	0.439	8.979
4930528P14Rik	1.295	0	0	0	0
4930529C04Rik	0	0.677	0.669	0	1.568
4930529I22Rik	0	0	0	0	0.307
4930529K09Rik	1.142	2.462	0.669	0	0
4930529N20Rik	3.147	0	0	0	0.784
4930532G15Rik	89.244	67.694	60.987	54.158	17.545
4930533B01Rik	3.596	0	0	0	0.565
4930533I22Rik	0	0	0	0	0.307
4930533K18Rik	0	0	0	1.318	0.392
4930533N22Rik	0	0.277	0	0	0.784
4930534D22Rik	1.349	0	0	1.318	0.307
4930534H03Rik	2.51	0.277	0	0	0
4930534H18Rik	2.194	0	0.446	0.879	0
4930535E02Rik	0	5.65	3.134	3.008	4.499
4930535F04Rik	0	0	0	0	0.614
4930535L15Rik	1.709	2.166	1.596	0.395	0.699
4930537H20Rik	0.692	5.312	0.223	0.879	0.872
4930538E20Rik	26.677	39.958	19.118	24.535	20.831
4930539J05Rik	8.091	5.11	0	8.441	8.509
4930539M17Rik	0	2.541	0	0	0
4930540M03Rik	0	0.277	0	0	1.227
4930540M05Rik	0	0.831	1.762	1.578	3.989
4930542C16Rik	0	0	1.043	0	0.614
4930543K20Rik	2.697	0	0	0	0
4930543N07Rik	2.697	0	0	0	0.392
4930544D05Rik	0	0.277	0.705	0	0
4930544F09Rik	10.955	4.227	3.135	10.028	4.983
4930544G11Rik	1.214	1.384	0	0	0
4930544L04Rik	4.163	3.602	0	0	0.565
4930544M13Rik	0	0.277	0	0	2.917
4930545E07Rik	0.45	0	0	0	0
4930545L23Rik	0	0	0	0	2.827
4930546C10Rik	54.325	33.733	27.857	6.107	104.627
4930546K05Rik	0.971	1.201	0	0	0.614
4930547E08Rik	0.567	0	0	0	0
4930547E14Rik	0.729	6.034	0.348	2.445	14.395
4930547H16Rik	0	0	2.452	0	0
4930547M16Rik	0	0.8	0	0	2.351
4930548G14Rik	0	0	0	0	0.614
4930548H24Rik	0	0.831	0.348	0	1.227
4930549C15Rik	1.134	5.663	3.286	3.853	3.02
4930549G23Rik	20.544	16.201	18.603	32.64	22.665
4930549P19Rik	0.243	0.677	0	0	0
4930550C14Rik	30.684	26.663	13.374	17.434	7.556
4930550L24Rik	6.293	0	0	6.313	2.148
4930551I23Rik	0	4.517	0	0	0.614
4930551L18Rik	1.457	0	0	0	0
4930551O13Rik	3.526	7.39	0	0.315	1.227
4930553E22Rik	0	0.8	0	0	0
4930553I21Rik	0	0.8	0	0	0.392
4930553J12Rik	0	0	0	0	1.523
4930553M12Rik	1.349	0.8	0	0	0
4930553P18Rik	0	10.728	1.337	1.892	0
4930554C24Rik	0	1.201	4.99	0	0
4930554G24Rik	0.899	0.831	3.477	0	0
4930554H23Rik	0	0	0	0	0.392
4930554I06Rik	0	0	0	0	0.392
4930555A03Rik	428.53	565.97	263.26	367.02	147.35
4930555B11Rik	1.583	0.4	1.98	0	2.148
4930555B12Rik	0	0.282	0.446	0	0
4930555F03Rik	0	0.277	0.223	0	0
4930556C24Rik	0	0.554	0	0	0
4930556G01Rik	0	0	0	0	2.827
4930556G22Rik	0	0.4	0	0	0.784
4930556H04Rik	8.5	11.458	1.391	3.898	6.188
4930556I23Rik	0	0.565	0	0	0
4930556J02Rik	0.729	0	0	0	0
4930556J24Rik	2.878	2.048	2.229	2.028	1.619
4930556M19Rik	0.567	3.692	0.348	0	3.393
4930556N09Rik	0	0.554	0	0	0
4930556N13Rik	0	0	1.337	0	0
4930557J02Rik	0	1.354	0	0	0
4930557K07Rik	4.866	2.59	6.741	8.878	6.196
4930558J18Rik	8.991	0	1.337	0	4.321
4930558J22Rik	0	0.554	0	0	0.784
4930558K02Rik	6.125	2.278	1.266	1.983	2.827
4930558N11Rik	4.534	0.277	0	0	1.349
4930559C10Rik	0.567	0	0.892	0	0
4930560O18Rik	0	0	0	0.439	0
4930562C15Rik	1.214	0.831	4.329	3.426	0
4930562D21Rik	3.886	0	0	0	0
4930562F07Rik	8.501	12.345	22.844	2.637	21.219
4930562F17Rik	0	0	0	0	0.307
4930563E18Rik	0	3.539	0	0	0
4930563E22Rik	30.685	27.487	11.498	8.505	13.508
4930563F08Rik	0	0	0.669	0	0
4930563H07Rik	0	0	1.739	0	0.614
4930563J15Rik	0	2.215	0	0	0
4930563M21Rik	2.428	2.823	0	0	2.617
4930565D16Rik	0	0	0	0	0.392
4930565N06Rik	1.619	4.4	6.076	5.857	5.667
4930566N20Rik	2.186	0	0	0	0
4930567H12Rik	0	0	0.223	0	0.392
4930567K12Rik	0	0.4	1.337	0	0
4930567K20Rik	0	0	0.352	0	0.614
4930568A12Rik	13.616	10.112	21.018	8.709	8.546
4930568A13Rik	1.134	0.277	0	0	0
4930568D16Rik	0	2.215	0.446	0	1.131
4930568E12Rik	0	0.282	0	0	0.921
4930568G15Rik	0	0	0	0	1.926
4930570B17Rik	0	0	0	0	3.527
4930570D08Rik	0	0	0.348	0	0
4930570E03Rik	23.375	0	0.352	0	0.614
4930570G19Rik	15.912	7.212	3.763	32.257	4.111
4930570N18Rik	7.599	4.161	3.131	2.378	6.769
4930572G02Rik	0.45	0.559	0.923	0.631	0.784
4930572K03Rik	0.567	0	0	0	0.307
4930572O03Rik	0	0	0	0	0.565
4930573C08Rik	1.134	0	0	0	0
4930577H14Rik	0	0	5.572	0	0
4930577N17Rik	74.214	78.956	45.292	71.793	55.368
4930578I06Rik	0.243	0	0.348	0	0
4930578M01Rik	50.346	57.348	55.57	44.129	28.761
4930578M07Rik	4.857	7.993	6.564	1.42	4.636
4930578N18Rik	3.401	0.282	0	0	0
4930579C12Rik	0	0.4	1.985	0	6.203
4930579D07Rik	0	0	0	0	1.131
4930579F01Rik	3.984	0	0.223	0	0
4930579G18Rik	9.047	14.578	15.721	7.797	30.063
4930579G24Rik	300.1	338.22	307.89	347.26	107.42
4930579H20Rik	0.243	0	0	0	0.307
4930579J19Rik	7.852	2.892	2.434	1.104	5.852
4930579K19Rik	22.477	19.613	19.126	24.482	29.056
4930579O11Rik	0	0	0	0	2.827
4930579P08Rik	0	0.554	0	0	0
4930580E04Rik	4.065	14.698	7.441	3.324	4.935
4930581F22Rik	304.27	433.61	375.74	411.49	122.76
4930583K01Rik	12.357	4.49	2.675	0	2.876
4930584E12Rik	0	0	0	0	1.568
4930584F24Rik	0	0	0	0	0.921
4930586N03Rik	0	0	0	0	0.307
4930587A21Rik	4.857	5.082	0	0	0.921
4930587E11Rik	0	0	0	0	2.351
4930588A03Rik	2.697	0.677	0	0	1.793
4930588G17Rik	0.971	0.554	5.194	0.439	3.682
4930588J15Rik	0	0	1.409	0	1.176
4930589L23Rik	4.129	3.602	4.468	2.378	0.921
4930589O11Rik	89.159	50.822	51	59.784	58.726
4930589P08Rik	0	0	1.114	0	0
4930590J08Rik	12.467	10.791	0	3.708	6.836
4930590L20Rik	0	0.4	0	0	0
4930591A17Rik	1.134	0	0	0	0
4930592A05Rik	1.7	0	1.913	0.631	1.397
4930592C13Rik	8.743	0	0	0	1.959
4930592I03Rik	0.243	3.073	0	0	0
4930593A02Rik	1.915	0	1.949	0.395	0.392
4930594C11Rik	11.17	9.906	9.738	14.186	40.303
4930594M22Rik	2.914	12.924	6.105	10.245	26.179
4930594O21Rik	0.729	0.4	0	0	0
4930595D18Rik	4.372	2.349	3.428	1.713	13.338
4930595L18Rik	0.729	0	0	0	0
4930595M18Rik	0	0	0	0	2.262
4930596I21Rik	23.117	14.758	23.194	37.408	29.802
4930597O21Rik	1.7	0	1.757	1.973	0.614
4930598F16Rik	0	0.4	0	0	1.227
4930598N05Rik	0	0.8	0	0	0
4930599N23Rik	3.849	0.954	2.198	0.395	59.617
4930599N24Rik	0	0	1.114	0	0
4931403E22Rik	0.81	1.113	0.918	0.395	0.307
4931406B18Rik	0	0.831	0	0	0
4931406C07Rik	567.27	870.77	803.01	795.69	560.23
4931406G06Rik	1.7	0.277	3.986	1.149	0.307
4931406P16Rik	274.79	206.59	309.51	234.52	442.14
4931408C20Rik	0	0	0.223	0	0.307
4931412I15Rik	0	0	5.572	6.582	0
4931413K12Rik	0.971	4.4	9.052	11.122	4.281
4931414P19Rik	118.78	106.2	119.75	95.21	158.15
4931415C17Rik	6.412	10.139	2.114	7.281	6.255
4931419H13Rik	0.729	0.554	0	0	0
4931420L22Rik	0	1.384	0	0	0.784
4931422A03Rik	18.644	8.089	12.962	19.424	20.062
4931428F04Rik	101.56	43.17	43.65	62.93	85.61
4931428L18Rik	0	15.105	2.096	0	2.355
4931429P17Rik	0	0.959	0	0	0
4931431B13Rik	89.47	86.059	67.307	175.84	31.33
4931431C16Rik	5.098	0.677	8.105	1.713	3.05
4931439C15Rik	0.971	0.277	0	0	6.159
4931440P22Rik	81.167	96.785	79.98	103.38	50.342
4932411K12Rik	4.495	0.4	0	0	8.385
4932411N23Rik	0	0.282	0	0	0.784
4932412D23Rik	10.202	1.384	0	0	3.801
4932413F04Rik	0	0	0.705	0	0
4932414J04Rik	0	2.001	0.348	0	0
4932414N04Rik	1.915	0	0	0	0.614
4932415D10Rik	0.567	8.42	0	0	4.524
4932415M13Rik	0	0.4	0.669	0	1.131
4932422M17Rik	12.48	15.498	6.011	6.072	9.283
4932429P05Rik	0	3.322	0	0	0.307
4932431P20Rik	0	0	0.348	0	1.534
4932435O22Rik	0	0.554	0.352	0	0
4932438A13Rik	2798.19	3844.23	3206.19	3163.92	4750.81
4932438H23Rik	0.45	0	0	0.315	7.178
4932442E05Rik	3.967	2.739	8.372	2.412	3.357
4932443L11Rik	11.954	7.182	9.861	14.694	11.619
4933400A11Rik	1.7	4.402	0	0	4.935
4933400C23Rik	1.134	0.4	0	0	1.006
4933400F21Rik	0	0.554	2.006	0	0
4933400L20Rik	0.567	0	0	0	0
4933401D09Rik	0	0.8	0	0	0
4933401H06Rik	0	0.277	0	0	0
4933401J01Rik	0	3.202	0	0	0
4933402C06Rik	0	0	0	0	0.565
4933402D24Rik	0	0	0	0.439	0
4933402J07Rik	0	0.277	0	0	0
4933402J10Rik	0.486	0	0.695	0	0
4933402N22Rik	0.243	0.277	0	0	0.614
4933403L11Rik	0	0	0.348	0	0
4933404G15Rik	0	0	4.012	0	0
4933404K08Rik	0	0	0	0	1.696
4933404K13Rik	3.875	1.077	2.006	0	0
4933404O12Rik	52.096	53.361	30.46	49.642	27.433
4933405D12Rik	0.729	5.214	0	0	2.88
4933405L10Rik	0.243	0	0	0	0
4933406B17Rik	0.729	0.565	0	0	0.921
4933406C10Rik	4.649	7.368	6.259	0.789	0
4933406D12Rik	0.45	0	0	0	0
4933406G16Rik	2.51	0	0	0	0
4933406I18Rik	7.661	0	4.674	0	2.27
4933406J09Rik	0	0	0	0	1.176
4933406J10Rik	5.667	0.831	1.057	0.439	3.327
4933406P04Rik	37.353	85.001	24.662	63.238	57.524
4933407E24Rik	0	0.277	0	0	0
4933407I05Rik	0	0	0	0	0.307
4933407I08Rik	0	0	0.446	0	0
4933407K13Rik	73.021	108.963	106.391	133.437	132.473
4933407L21Rik	0	0	0	2.197	0.614
4933408A14Rik	0	0	0.223	0	0.784
4933408J17Rik	5.171	0	7.367	1.893	0
4933409F18Rik	0	1.39	3.005	0.439	0.614
4933409G03Rik	1.7	0	0	0	1.179
4933411E06Rik	1.7	1.976	0	0	0
4933411E08Rik	0.486	0	0	0	0
4933411K16Rik	0	0.4	0	0	0.565
4933411O13Rik	2.267	1.107	0	0	2.355
4933412A08Rik	1.349	1.631	0	0	1.176
4933412E12Rik	91.037	132.872	172.924	83.378	126.924
4933412L11Rik	4.534	5.6	0	0	1.131
4933413C19Rik	0	0	0	1.261	0.565
4933413J09Rik	4.614	1.077	1.114	0	0
4933413L06Rik	1.134	0	0	0	1.523
4933415A04Rik	4.534	0	0	0	0.784
4933416E14Rik	0	0	2.006	0	0
4933416I08Rik	0	0	0	0	0.614
4933416M07Rik	0	0.277	0	0	0
4933416O17Rik	0	0	0	0	1.696
4933417A18Rik	1.7	0	0.223	0	0
4933417C20Rik	22.301	14.863	16.294	7.731	22.193
4933417D19Rik	3.769	3.026	2.131	4.587	3.054
4933417G07Rik	2.348	1.354	1.712	0.946	2.884
4933421A08Rik	0	0.4	0.446	0	0
4933421D24Rik	0.729	0	0	0	0
4933421O10Rik	91.884	108.524	57.874	123.984	118.522
4933422A05Rik	4.847	0	0	1.318	2.965
4933423L19Rik	0	0	1.56	0	0
4933423P22Rik	16.898	23.393	14.619	28.361	39.806
4933424G05Rik	0	0	3.789	0.439	0
4933424G06Rik	3.886	2.659	2.443	1.465	3.534
4933424H11Rik	0	1.107	0	0	0
4933424L21Rik	0	0.4	0.446	0	0
4933424M12Rik	631.01	688.58	187.35	530.55	837.67
4933425B07Rik	0.243	0	0	0	0
4933425D22Rik	0	0	0	0	1.696
4933425M03Rik	3.147	0	2.978	0	2.262
4933426B08Rik	0	0.277	0	1.973	1.131
4933426K07Rik	0	0.831	0	0	0.565
4933427D06Rik	1.134	1.129	0.575	0	0
4933427D14Rik	5.539	8.333	4.286	9.263	7.023
4933427E11Rik	22.936	2.615	3.629	8.293	6.813
4933427E13Rik	0	1.201	1.762	0	0
4933427G23Rik	4.453	0	2.452	1.465	0.699
4933427I04Rik	0	3.105	2.782	0	0.565
4933428G20Rik	0	0	0.348	0	0.784
4933428P19Rik	3.247	2.001	0.446	2.838	2.407
4933429H19Rik	0.81	9.09	16.245	2.726	1.959
4933429O19Rik	0	1.107	0	0	0
4933430A20Rik	0	0	4.904	0	0.921
4933430H06Rik	0	0.277	0	0	0
4933430H16Rik	0	0.847	0	0	1.534
4933430I17Rik	10.576	8.956	4.428	6.143	8.122
4933430L12Rik	3.238	0.831	0	1.758	3.834
4933430M04Rik	0	4.799	0.223	0	0
4933430N04Rik	0	4.753	6.259	0	2.407
4933431C10Rik	4.128	3.202	0	0	5.759
4933431E20Rik	0	3.248	4.562	0.789	12.73
4933431G14Rik	0	0	1.114	0	0
4933431J24Rik	0.243	2.769	0	0	0.565
4933431K14Rik	123.44	201.93	90.99	72.34	86.84
4933431K23Rik	7.043	1.601	0	0.395	1.874
4933432I03Rik	0	0	0	0	5.024
4933432I09Rik	0	0.8	2.354	0	0
4933432K03Rik	0.567	0.277	0.223	0	0.565
4933433G08Rik	0	0.277	0	0	0
4933433G15Rik	19.218	11.307	12.619	9.375	7.634
4933433G19Rik	38.079	55.739	50.997	37.627	30.314
4933433H22Rik	0	1.878	0	0.395	1.963
4933433N18Rik	0	0	0	0	0.784
4933434E20Rik	2870.86	3730.78	2276.08	3035.86	3514.96
4933434M16Rik	0	0	0	0	0.392
4933434P08Rik	4.534	0.277	0	0	0.392
4933435F18Rik	0.971	0	0	0	0
4933436E23Rik	1.349	0	0	0	0.392
4933436H12Rik	0	0.554	1.409	0	0
4933436I20Rik	0.486	9.482	2.381	0	6.702
4933437G19Rik	0	0.277	1.043	0	0
4933438B17Rik	0.243	0.282	0	0	0
4933438K21Rik	4.3	0	0	0	5.486
4933439C10Rik	709.45	706.46	648.61	947.64	966.52
4933439K11Rik	12.27	13.051	14.752	12.032	4.705
4933439N06Rik	7.022	1.201	5.601	0	0
4933439N14Rik	0	1.412	0	0	0
4933440J02Rik	0	2.892	0	0	0
4933440M02Rik	0	0	5.86	0	0
4933440N22Rik	14.876	5.639	8.035	7.391	5.061
5031425E22Rik	434.7	509.52	415.75	378.86	470.66
5031425F14Rik	10.749	3.015	3.612	2.838	0
5031434O11Rik	130.47	131.97	99.96	135.14	72.61
5031439G07Rik	1611.36	1624.69	2756.57	2790.47	1768.39
5033403F01Rik	0.971	15.591	0.352	1.229	4.717
5033404E19Rik	0.45	0	0	0	4.524
5033406O09Rik	251.02	133.9	73.26	48.33	349.24
5033417F24Rik	24.051	20.948	13.354	19.451	17.064
5033421B08Rik	0.567	0.4	0	0	0
5033424D13Rik	0	0.554	1.462	0	0
5033428I22Rik	3.381	0	0	0	0
5033430I15Rik	0	0.847	0	0	0
5330406M23Rik	140.39	79.65	87.7	81.54	378.77
5330409N07Rik	0	0.8	16.335	1.758	0
5330411O13Rik	0	0.277	1.56	0.879	0
5330413P13Rik	0	0.277	0.348	0	0.307
5330416C01Rik	0	0	0	0	0.784
5330417C22Rik	5.829	3.109	8.85	0.789	4.103
5330417H12Rik	0.243	1.601	1.409	0.395	0.614
5330426L24Rik	2.15	2.248	1.114	0.879	0.392
5330431K02Rik	1.016	5.364	3.825	0	2.096
5330434G04Rik	0	0.4	1.762	0	3.634
5330437M03Rik	0	0	0	0	3.442
5330438D12Rik	100.8	160.3	110.07	91.43	138.98
5330438I03Rik	0	1.976	0	0	0
5330439B14Rik	1.134	0	0	0	0.614
5330439K02Rik	1.052	5.321	0	0	0.307
5430400D12Rik	0	1.384	2.898	2.522	0.392
5430401F13Rik	0	0.282	0	0	0
5430401H09Rik	1.915	0	1.56	0	5.312
5430402E10Rik	0	0.554	0	0	0
5430402O13Rik	31.459	39.417	13.539	30.381	17.973
5430402P08Rik	0	0.277	0	0	0
5430403G16Rik	654.34	751.12	533.88	726.54	434.47
5430405H02Rik	170.42	122.84	141.73	124.11	156.88
5430414B19Rik	32.773	48.173	86.972	44.665	45.598
5430416N02Rik	80.487	78.171	97.511	59.617	55.127
5430420F09Rik	10.119	7.141	3.746	4.101	7.908
5430421F17Rik	6.123	0	0	0	0
5430425K12Rik	23.72	6.62	10.826	4.493	3.279
5430427M07Rik	0.243	2.53	3.843	7.686	3.005
5430427N15Rik	0.486	0	0	0	0
5430427O19Rik	7267.25	10616.5	5360.93	7156.97	11957.6
5430431A17Rik	13.266	11.686	16.711	48.053	12.121
5430434F05Rik	1.943	16.291	5.029	10.33	11.493
5430434I15Rik	0	0	0	0	1.841
5430435K18Rik	0	2.215	1.016	4.99	1.568
5430437J10Rik	16.221	15.95	56.415	9.633	4.007
5430440P10Rik	0	0.4	0	0	0
5530400K19Rik	2.671	1.201	0.348	0	3.135
5530401A14Rik	0	0	0	0	0.392
5530402G07Rik	0	4.402	2.229	0.395	4.236
5530601H04Rik	1132.28	1183.76	1145.61	1030.45	1136.14
5730403I07Rik	0	0	3.523	0	0.307
5730405O15Rik	26.542	28.389	16.335	26.084	22.485
5730409E04Rik	4.704	42.956	23.073	46.056	29.189
5730412P04Rik	0	0.8	0	0	0
5730414N17Rik	33.828	18.279	14.423	14.015	17.433
5730416F02Rik	0.45	0.4	1.98	0.439	1.438
5730420D15Rik	0	0	0.705	0	0.307
5730435O14Rik	33.482	30.267	11.554	5.024	28.882
5730455P16Rik	680.88	922.09	695.23	618.05	650.8
5730480H06Rik	297.27	299.86	278.8	260.49	393.23
5730488B01Rik	0	0	0	0	1.131
5730507A11Rik	4.983	11.586	23.729	20.318	28.301
5730507C01Rik	4.945	0.277	0.223	1.104	2.407
5730521K06Rik	4.209	9.451	9.995	8.393	9.042
5730522E02Rik	6.315	7.695	2.983	6.604	4.333
5730585A16Rik	0.486	3.925	0	0	0
5730596B20Rik	4.738	3.322	3.117	2.423	3.719
5830405F06Rik	0	0	0	0	0.392
5830408C22Rik	72.285	62.673	45.662	38.478	123.496
5830411K02Rik	1.781	3.169	0	0.439	6.233
5830411N06Rik	0	0	2.434	0	0
5830416I19Rik	3.948	4.833	3.566	0	4.706
5830417I10Rik	26.704	20.219	24.644	55.841	41.844
5830418P13Rik	44.776	17.507	8.587	9.534	28.664
5830428M24Rik	432.71	505.47	279.74	542.04	225.28
5830432E09Rik	292	137.96	119.63	160.24	259.83
5830444B04Rik	211.4	141.67	82.95	99.1	93.76
5830444F18Rik	16.758	42.9	67.269	31.984	45.524
5830448L01Rik	20.981	38.495	15.894	16.561	24.002
5830454E08Rik	105.98	69.63	67.52	69.48	29.65
5830462I19Rik	15.75	28.439	21.948	22.907	40.549
5830462O15Rik	5.019	12.639	11.948	12.249	19.544
5830487J09Rik	7.869	10.548	9.278	15.337	8.728
5930403N24Rik	5.63	25.223	9.605	5.06	5.982
5930409G06Rik	1.214	0	0	0	0
5930420M18Rik	45.581	53.558	30.673	56.36	49.304
5930430L01Rik	28.744	23.183	2.934	16.599	12.273
5930435M05Rik	0	7.129	0	0	2.148
5930438M14Rik	0	0	1.409	0	0
6030400A10Rik	5.262	17.874	8.904	8.438	4.636
6030407O03Rik	1.457	0	0	0	1.568
6030440G07Rik	0	0.836	0.575	1.544	0.565
6030442E23Rik	0	2.802	0	0	0
6030442K20Rik	18.398	43.66	18.118	43.824	23.15
6030443J06Rik	8.546	9.21	3.167	0.946	1.486
6030445D17Rik	0	1.39	2.337	0	2.832
6030452D12Rik	0	1.107	0	0	0
6030458C11Rik	588.29	725.47	607.46	638.01	564.74
6030460B20Rik	3.643	3.692	2.096	8.33	4.358
6030468B19Rik	8.004	8.665	4.562	11.73	11.349
6030469F06Rik	0.81	0	0.223	0	1.176
6030498E09Rik	3.886	0	0.695	0	6.122
6230400D17Rik	47.257	52.228	56.976	73.44	42.743
6330403L08Rik	8.077	5.822	17.713	15.433	5.896
6330408M09Rik	34.118	19.336	18.833	21.459	19.548
6330409D20Rik	3.426	0.841	4.588	5.903	12.025
6330410L21Rik	0	0	0.446	0	0.614
6330411D24Rik	2.267	0	0	0	0
6330415B21Rik	0.486	0	3.523	0	4.159
6330415G19Rik	54.889	32.496	34.595	22.328	32.979
6330418K02Rik	96.241	78.654	75.519	77.881	55.98
6330420H09Rik	0.486	0	2.229	0	0
6330537M06Rik	7.851	7.505	8.102	10.748	6.89
6330549D23Rik	36.36	17.382	26.966	38.981	7.46
6330562C20Rik	36.658	25.712	20.391	27.635	14.262
6330576A10Rik	0	0.282	0	0	0
6430500D05Rik	0	0	5.127	0	0
6430511E19Rik	144.54	180.07	152.88	155.3	390.01
6430548M08Rik	116.24	19.29	173	31.22	54.73
6430550D23Rik	39.743	39.033	12.81	25.205	14.705
6430553K19Rik	0	0	9.389	0	0
6430562O15Rik	0	2.555	6.456	6.447	6.107
6430571L13Rik	0	0.831	0	0	0.699
6430573P05Rik	26.863	27.902	18.575	16.091	9.446
6430590A07Rik	112.2	178.31	191.54	175.53	199.15
6430710C18Rik	2.834	0.831	0	0	0
6430710M23Rik	0.81	0.554	9.152	9.117	1.534
6530401F13Rik	1.376	0.831	0	0	0
6530402F18Rik	53.079	62.584	199.361	157.929	62.774
6530403H02Rik	0	1.661	2.63	0	0
6530409C15Rik	166.14	150.06	124.28	196.27	362.76
6530411M01Rik	0	0.831	0	0	0
6530413G14Rik	0	0	0.352	0	1.534
6530437J22Rik	0	0.831	1.783	0	0.392
6720427I07Rik	30.847	40.003	30.579	35.234	85.32
6720464F23Rik	416.08	593.45	409.22	754.09	1463.16
6720468P15Rik	43.066	54.927	11.784	42.892	5.416
6720475M21Rik	33.922	28.276	28.513	16.925	30.877
6720482G16Rik	61.057	26.712	40.591	19.701	24.806
6720483E21Rik	6.801	16.099	0	3.156	0.614
6720489N17Rik	658.33	408.15	511.64	398.42	169.99
6820402A03Rik	48.772	54.1	33.611	47.981	110.136
6820408C15Rik	1.745	4.698	0.575	5.093	4.503
6820426E19Rik	0.45	1.478	0	0	0
6820431F20Rik	87.313	92.386	90.446	101.884	117.089
7120432I05Rik	0	0	0	0	4.311
7330423F06Rik	10.12	4.4	4.734	7.842	25.94
7420701I03Rik	0	1.601	0.223	0	0
7530414M10Rik	0	1.129	0	0	0
8030442B05Rik	0.486	0	0	0	0
8030445P17Rik	0	5.364	3.477	0	0
8030451A03Rik	0	0.4	0.918	0	0
8030451O07Rik	0	3.602	0.223	0	0.392
8030453O22Rik	0.567	0	0	1.025	0
8030455M16Rik	0	0	0	0	0.614
8030456M14Rik	10.128	18.404	15.258	12.689	16.816
8030462N17Rik	152.04	204.7	183.02	133.34	268.87
8030474K03Rik	0	0.8	5.216	0.439	1.696
8030487O14Rik	0	0	1.783	0	0
8430406P12Rik	4.128	15.205	13.255	15.472	27.16
8430419K02Rik	0	0	0	0	4.975
8430422H06Rik	0	1.384	0	0	0
8430422M14Rik	0.243	0.8	0.892	1.229	0.614
8430423G03Rik	0	0.847	0	0	0
8430426J06Rik	9.246	1.395	3.566	4.97	2.148
8430429K09Rik	185.2	228.81	81.96	132.72	123.25
8430430B14Rik	1.134	0	0.223	0	0
8430432A02Rik	14.594	22.264	12.126	18.385	5.216
8430436N08Rik	0	0	0.348	0	0
9030025P20Rik	58.227	48.745	43.77	45.282	60.985
9030204H09Rik	0	0	2.466	0.395	2.133
9030404E10Rik	1.376	1.083	1.503	2.772	0
9030407P20Rik	51.458	68.186	22.289	35.562	29.12
9030612E09Rik	0	0	0	0	0.392
9030619P08Rik	38.099	72.223	109.992	94.847	4.665
9030622O22Rik	1.457	0	0	0	0.307
9030624G23Rik	1.798	0.4	1.043	0.315	0
9130002K18Rik	123.03	226.94	177.54	144.12	202.97
9130008F23Rik	2.914	2.215	63.12	9.619	1.619
9130015A21Rik	2.248	0.841	1.783	0	2.713
9130015G15Rik	0	1.384	0	0	0.565
9130016M20Rik	0	3.202	0	0	0
9130017K11Rik	0.567	0	0	0	0.614
9130019O22Rik	138.37	107.51	130.74	117.39	72.22
9130019P16Rik	0.486	0.554	0.571	0	0.307
9130023H24Rik	519.8	622.69	436.07	531.53	649.35
9130024F11Rik	2.267	0.677	0	0	0.614
9130204K15Rik	0	1.39	2.747	0	0.872
9130208D14Rik	10.045	0.683	9.702	0	15.223
9130209A04Rik	0	0.277	0	0	0
9130213A22Rik	8.507	7.157	6.171	20.146	14.352
9130221F21Rik	0	0	0	0	0.307
9130221H12Rik	6.214	13.287	12.705	12.865	9.818
9130227L01Rik	0.243	2.802	0	0	1.091
9130230L23Rik	0.971	0.277	0.892	2.411	1.926
9130230N09Rik	12.871	17.659	21.82	11.956	22.421
9130401M01Rik	287.53	250.11	277.14	219.27	155.36
9130409I23Rik	2.716	0.554	5.386	0	2.351
9130410C08Rik	3.596	0.4	0	0	0
9130604C24Rik	32.451	30.462	29.622	23.875	24.392
9230019H11Rik	0	0.4	0	0	0
9230020A06Rik	0.567	0.277	0	0	0
9230102K24Rik	0	0	0	0	0.784
9230104M06Rik	1.619	7.041	1.052	0.439	2.44
9230105E05Rik	0	0	1.043	0	0
9230106D20Rik	0	0.677	2.898	0	1.179
9230109A22Rik	0	0	2.114	0	1.131
9230111E07Rik	0	0	0	0	0.392
9230112E08Rik	52.397	42.542	47.143	77.646	64.189
9230112J17Rik	0.45	0	0.348	0	0
9230114K14Rik	61.583	63.129	59.561	71.397	37.312
9230116L04Rik	8.409	9.742	3.901	14.107	10.706
9230116N13Rik	156.46	204.66	125.24	146.02	121.24
9230117E06Rik	0	0	1.783	0	0
9330020H09Rik	41.839	20.293	31.33	19.162	12.003
9330102E08Rik	0	1.384	5.216	5.918	3.393
9330104G04Rik	35.627	29.072	56.642	28.816	28.223
9330111N05Rik	1.178	0.554	0.348	0	0
9330118I20Rik	10.443	0	0	0	0
9330136K24Rik	38.459	57.555	29.186	33.481	15.504
9330151L19Rik	111.98	239.85	113.24	192.65	115.78
9330154J02Rik	0	1.883	0	0	0
9330158H04Rik	0	1.107	3.25	0.631	0
9330159F19Rik	0.486	0.277	2.006	0	4.14
9330159M07Rik	46.183	49.133	54.888	26.891	64.518
9330160F10Rik	133.34	154.61	158.23	122.58	93.67
9330161L09Rik	2.348	2.889	2.657	2.838	2.795
9330162012Rik	3.147	3.569	0	0	0.565
9330162B11Rik	0.45	0	0	0	0
9330162G02Rik	159.66	181.94	154.75	151.77	205.34
9330171B17Rik	0	2.555	0	0.395	0.784
9330175E14Rik	237.69	154.64	100.85	23.34	1043.65
9330178D15Rik	0	0.277	0	0	0
9330179D12Rik	18.862	14.005	16.495	17.982	19.977
9330182L06Rik	75.062	32.017	61.283	52.771	53.58
9330185C12Rik	3.401	0.4	0	0	0
9330198I05Rik	0	0.831	0	0	0.307
9330198N18Rik	0.486	0	0	0	0
9330199G10Rik	0	1.201	0	0	0.784
9430002A10Rik	0	3.602	3.789	1.904	0.307
9430007M09Rik	1.178	1.201	1.043	1.07	0.307
9430014N10Rik	0	4.47	1.114	0	0.392
9430015G10Rik	227.12	218.57	196.96	264.38	125.82
9430018G01Rik	0.81	0	0.794	0.395	0.699
9430025C20Rik	43.224	60.222	44.665	50.893	124.364
9430031K09Rik	10.458	6.121	7.913	3.369	6.24
9430034N14Rik	90.031	93.493	95.984	43.652	292.414
9430037G07Rik	0	0	0	0	4.355
9430037O13Rik	2.834	3.322	0.348	0	2.233
9430038I01Rik	251.18	226.61	318.12	224.05	279.79
9430041J12Rik	33.045	45.895	1.28	11.446	21.84
9430053O09Rik	2.428	0.277	5.285	0	3.046
9430060I03Rik	30.948	43.222	28.043	26.793	17.079
9430062P05Rik	0	1.384	0.223	0	3.966
9430064I24Rik	1.134	0.4	1.717	1.229	1.438
9430065F17Rik	23.872	13.618	20.143	8	18.651
9430069I07Rik	9.073	7.382	14.437	7.054	2.917
9430073C21Rik	0	0	0	0	0.307
9430081H08Rik	117.58	117.96	126.01	98.89	116.87
9430083B18Rik	0.567	0	0	0	0
9430085M18Rik	1.214	1.384	2.819	11.663	0.565
9430087B13Rik	0	2.401	0	0	0
9430087J23Rik	24.582	26.893	51.092	72.133	111.665
9430091E24Rik	95.277	114.072	103.311	85.029	102.829
9430097D07Rik	0	0	0	0.395	2.148
9530002B09Rik	0	0.554	0	0	0
9530003O04Rik	1.134	0	0	0	0
9530013L04Rik	0	3.046	0	0	0
9530018F02Rik	120.22	86.18	108.4	152.59	218.46
9530018H14Rik	2.428	0	0.892	0	1.568
9530020I12Rik	1.7	0.554	3.121	0.834	1.438
9530022L04Rik	0.567	0	0.352	0	1.483
9530026P05Rik	1.295	0	1.275	0	3.068
9530034E10Rik	3.247	6.51	5.988	8.462	8.166
9530036M11Rik	4.227	3.479	0	0	0
9530046B11Rik	2.275	0.677	1.939	3.053	4.588
9530051G07Rik	0	0	0	0	1.227
9530052C20Rik	0.243	5.354	0.223	1.499	5.63
9530052E02Rik	0.81	0	1.057	1.184	1.176
9530053A07Rik	0.45	0	0.223	0.439	0.565
9530056E24Rik	30.877	26.786	31.67	39.743	41.265
9530056K15Rik	0	0	0.223	0.315	0
9530059O14Rik	1.134	2.278	0	0	0.307
9530062K07Rik	34.423	26.774	7.804	15.109	16.836
9530068E07Rik	4593.44	4852.39	3804.06	3978.3	7247.15
9530077C05Rik	6.385	9.254	5.608	10.916	8.61
9530078K11Rik	23.394	22.157	32.229	34.636	35.047
9530080O11Rik	2.149	0	0.223	0	0.921
9530082P21Rik	0	0	0	0.395	12.088
9530085L11Rik	10.893	20.976	10.563	7.359	24.165
9530086O07Rik	2.186	0.277	0	0	3.527
9530086P17Rik	0	0	0	0	0.565
9530097N15Rik	0	0	0	0.439	0
9630001P10Rik	0	5.928	0	0	0
9630002D21Rik	0.45	0	0	0	0.307
9630009A06Rik	0	0	2.394	4.34	0
9630010A21Rik	20.086	20.584	34.349	56.384	58.412
9630013A20Rik	0.729	0.8	0	0	0.307
9630013D21Rik	28.579	53.57	48.395	95.61	8.809
9630013K17Rik	1.134	1.077	2.229	0.789	0.392
9630014M24Rik	0.692	0.677	0.223	0	0.699
9630015K15Rik	0	0.277	0.223	0	0
9630028B13Rik	0.243	0	0	1.578	0
9630028H03Rik	1.798	0	0.892	0	0
9630028I04Rik	1.664	1.083	43.89	7.932	7.364
9630041A04Rik	0.567	0	0	0	0.921
9630050E16Rik	1.016	0	0.446	0	0.699
9830107B12Rik	13.25	0.277	2.407	0	10.843
9830132P13Rik	1.664	3.599	1.391	0	6.51
9830144P21Rik	33.792	39.113	24.255	37.173	26.379
9830166K06Rik	0	0	0.669	0	0
9930004E17Rik	4.353	2.837	3.326	4.146	6.805
9930012K11Rik	36.928	20.235	28.466	29.107	23.526
9930014A18Rik	2.473	3.385	8.29	2.838	9.198
9930017N22Rik	240.17	359.42	331.46	356.02	290.34
9930021J03Rik	394.81	538	485.96	438.55	655.58
9930022D16Rik	1.385	4.929	9.389	3.178	1.483
9930024M15Rik	17.325	11.784	15.689	18.954	24.406
9930038B18Rik	0	0.554	0.892	0	0
9930104L06Rik	362.26	355.49	394.73	393.81	380.44
9930111J21Rik1	821.58	675.31	930.11	550.53	2760.58
9930111J21Rik2	2675.46	3044.49	3247.5	2275.63	8513.67
9930120I10Rik	21.757	23.714	68.937	18.399	62.651
a	4.992	3.566	1.819	0.315	1.745
A030001D20Rik	11.108	9.078	3.536	5.905	3.068
A030005L19Rik	0	0	0	0.395	0.784
A030014E15Rik	0	0	0	0	1.176
A130006I12Rik	10.648	20.432	14.353	12.325	9.808
A130010J15Rik	350.41	401	311.78	206.66	464.88
A130012E19Rik	68.77	136.783	148.298	107.613	256.704
A130014A01Rik	54.771	92.739	68.332	56.305	61.914
A130023I24Rik	0	13.529	0	0	0.784
A130048G24Rik	18.266	25.953	21.249	30.994	31.873
A130050O07Rik	32.197	27.73	46.713	48.916	24.898
A130051J06Rik	43.835	53.493	34.146	61.856	25.721
A130071D04Rik	733.25	716.64	1003.47	1008.5	2403.45
A130077B15Rik	0	0	0	0	1.789
A1bg	0	0.8	2.898	0	0
A1cf	1.457	0	9.585	0	0.392
A230004M16Rik	0	0	0	0	0.921
A230005M16Rik	33.628	37.946	41.213	47.458	13.256
A230006K03Rik	0	0.836	0	0.315	2.011
A230009B12Rik	0	0	2.755	0	0
A230020J21Rik	2.834	1.661	0.348	1.577	0.699
A230028O05Rik	2.248	0.554	0	0	0
A230052G05Rik	0	0	0.223	0	0
A230056P14Rik	36.439	47.044	59.808	28.96	45.199
A230057D06Rik	2.267	0.554	8.346	0	4.136
A230059L01Rik	0	3.876	8.104	0.315	0.614
A230060F14Rik	13.625	7.445	2.898	9.207	35.416
A230065N10Rik	0.567	0.4	0	0.631	0.392
A230072C01Rik	87.665	155.597	108.758	105.411	164.585
A230072E10Rik	19.151	15.277	27.895	26.782	3.227
A230077H06Rik	0	4.967	0	0	0
A230081H15Rik	0	0	0	0	1.874
A230083G16Rik	0	1.478	0.223	2.209	2.222
A230083N12Rik	2.267	4.802	7.169	1.577	4.233
A230085B16Rik	0	0	0	0	1.696
A230087F16Rik	0	0.8	0.223	0	0.307
A230098N10Rik	4.012	0	0	0	0.307
A230103J11Rik	0.243	0.4	0	2.693	1.397
A230103L15Rik	15.284	1.107	0	0	0
A230103O09Rik	0.971	0.277	0	0	0
A230107N01Rik	3.157	7.665	10.822	19.569	3.375
A230108P19Rik	0	2.802	0	0	0.614
A26c2	2.267	0	0	0	0.392
A26c3	2.761	2.566	0.794	0	0
A2m	0.729	1.478	0	0	2.969
A2ml1	10.182	4.186	7.878	0	1.841
A330008L17Rik	18.136	0.277	0.352	4.414	1.841
A330009N23Rik	0.81	0.841	7.513	2.76	5.715
A330015K06Rik	0	4.153	0	0.439	5.83
A330023F24Rik	7.69	17.732	7.311	14.849	10.074
A330032B11Rik	1.214	2.258	5.572	0.946	0.565
A330033J07Rik	0	0	3.171	0	0
A330035P11Rik	62.526	133.816	51.361	44.726	103.578
A330040F15Rik	0	0.954	3.566	0.395	77.161
A330049N07Rik	0	0.8	1.057	0	1.131
A330058E17Rik	0.45	0	0	0	0.784
A330069K06Rik	0	0	0	0	0.307
A330070K13Rik	0	2.278	0	0	0.392
A330074K22Rik	0	0	0	0	0.614
A330076C08Rik	1.016	0	0	0	10.184
A330076H08Rik	0.567	0	0.352	0	14.232
A330084C13Rik	0.935	2.22	4.861	6.017	1.397
A330087D11Rik	0	0	2.466	0	0
A330093E20Rik	0.567	1.938	0	0	1.568
A3galt2	0.899	0.565	0.223	1.318	0.392
A430005L14Rik	906.53	587.79	616.91	699.32	627.05
A430010J10Rik	52.751	72.986	88.134	310.231	6.95
A430018G15Rik	30.802	48.38	13.054	35.253	11.19
A430019L02Rik	0	12.803	1.935	5.521	18.636
A430027C01Rik	40.896	73.315	57.634	38.174	104.158
A430028G04Rik	129.57	162.69	54.47	126.16	167.62
A430033K04Rik	318.54	339.82	193.7	329.21	159.18
A430034D21Rik	2.194	1.647	0.223	0	1.091
A430035B10Rik	1253.26	1547.45	598.02	897.73	1118.28
A430057M04Rik	5.754	2.739	1.757	1.701	4.177
A430072C10Rik	0	0.831	5.213	0	0.614
A430072P03Rik	3.886	0	2.208	0	5.364
A430073D23Rik	11.539	20.651	7.309	12.607	3.36
A430078I02Rik	2.275	12.012	15.074	3.515	5.242
A430088P11Rik	33.1	22.281	14.452	40.584	44.908
A430090L17Rik	3.858	1.631	2.394	5.598	3.275
A430093F15Rik	5.368	1.406	6.301	0.395	8.462
A430103D13Rik	8.302	35.439	12.635	27.102	20.701
A430105J06Rik	1.295	4.402	8.095	6.308	0.921
A430108G06Rik	1.943	0.954	0	1.892	0.614
A430110C17Rik	12.224	14.838	4.61	1.713	13.294
A430110L20Rik	0.243	8.758	6.393	7.806	5.452
A4galt	2.348	0	0.669	0	5.224
A4gnt	0	1.601	0.223	0	0
A530001N23Rik	0.243	1.601	0	0	0
A530006G24Rik	0	0.277	0	0	0
A530010F05Rik	0	0	0	0	0.565
A530010L16Rik	7.544	3.876	10.172	1.318	2.003
A530013C23Rik	0.45	0.8	0.352	0	0.392
A530017D24Rik	83.159	115.566	89.61	79.19	80.326
A530020G20Rik	0	0.4	0	0	0
A530030E21Rik	586.83	782.9	293.45	591.25	985.78
A530032D15Rik	412.02	423.72	282.5	318.49	927.33
A530040E14Rik	634.99	641.38	364	609.14	1299.41
A530041M06Rik	95.573	151.036	142.655	225.937	242.535
A530046M15Rik	0	0.4	1.783	0	0
A530053G22Rik	3.967	1.107	0	0	1.841
A530053M12Rik	3.157	0.554	1.762	1.758	0
A530058N18Rik	0	0	0	0	0.565
A530058O07Rik	2.267	1.601	0	0	0
A530064D06Rik	3345.96	2731.88	1892.01	175.12	17294
A530064N14Rik	14.634	7.201	15.044	16.954	13.26
A530065N20Rik	0	0	0	0	0.565
A530072M11Rik	62.324	58.942	43.647	50.016	45.698
A530076I17Rik	0	0	1.114	0	0
A530083I20Rik	3.895	4.684	7.828	1.893	13.564
A530083M17Rik	3.319	0.277	0	14.653	0
A530088E08Rik	99.867	152.225	132.019	252.889	195.556
A630001G21Rik	369.16	313.74	468.61	397.52	278.78
A630001O12Rik	15.031	21.575	3.46	14.964	16.214
A630009H07Rik	5.1	8.187	0	0	0
A630010A05Rik	0	0	0.446	0	0
A630012P03Rik	3.4	0	0.571	0	20.688
A630019I02Rik	9.433	5.513	4.021	7.99	12.654
A630023P12Rik	12.77	0	0	0	0.392
A630031M04Rik	24.703	8.131	2.086	8.191	6.259
A630035G10Rik	27.188	37.875	35.853	18.905	14.61
A630036G19Rik	0	0	0	0	0.565
A630052C17Rik	163.05	252.03	213.96	286.42	175.99
A630072L19Rik	1.538	1.908	7.441	6.875	6.211
A630072M18Rik	1.943	0.277	1.623	2.344	5.63
A630073D07Rik	0	0.8	0	0	0
A630081D01Rik	25.338	42.515	36.915	14.78	141.918
A630089N07Rik	410.58	489.81	274.44	139.38	464.15
A630091E08Rik	2.267	0	0	0	0.614
A630095N17Rik	12.382	8.289	9.684	16.912	5.142
A730006G06Rik	2.671	0	0	0	0.614
A730009L09Rik	3.147	11.342	0	0	0.307
A730011C13Rik	31.734	49.236	40.846	37.702	272.752
A730017L22Rik	92.528	115.887	78.709	119.36	67.307
A730018C14Rik	0	0	0.348	0	0
A730020E08Rik	7.368	3.139	2.796	0	0.921
A730020M07Rik	0	0.8	0	0	0
A730032A03Rik	0	0.831	1.762	0	0
A730035I17Rik	0.899	0	2.114	1.318	0
A730036I17Rik	0	0	0.669	0	0
A730043L09Rik	1.7	0.4	1.4	0	0.565
A730045E13Rik	0	0.277	0.892	0	0.614
A730046J19Rik	0	1.661	0	0	0.307
A730049H05Rik	0	0.554	0	0	0.307
A730060N03Rik	2.429	0	2.434	0	2.351
A730061H03Rik	9.056	13.221	10.625	21.547	20.576
A730062M13Rik	0.45	0.277	0	0	0.872
A730063M14Rik	133.55	67.91	53.06	70.26	72.22
A730065G17Rik	0	0	0	0	0.307
A730071L15Rik	16.266	3.322	8.852	2.569	11.326
A730081D07Rik	0	8.158	3.13	1.949	3.068
A730082K24Rik	3.886	1.938	2.394	4.475	1.696
A730085K08Rik	2.428	0	0	0.789	0.392
A730089K16Rik	0	0	0	0	1.841
A730090N16Rik	0	7.293	1.783	2.388	3.656
A730091E23Rik	33.407	6.091	26.968	37.48	40.342
A730094K22Rik	1.7	0.4	0	0	0
A830005F24Rik	10.486	7.387	3.772	0.879	37.813
A830008E24Rik	14.462	11.809	4.361	8.271	7.63
A830009L08Rik	4.299	4.424	4.271	4.957	1.568
A830011K09Rik	0	0	0	0	3.135
A830012C17Rik	0	2.802	0	0	0
A830018L16Rik	0.243	5.356	0	0.315	0.565
A830019L24Rik	0	0	0	0	0.307
A830019P07Rik	1.87	0	0	0	1.741
A830021F12Rik	0	5.6	3.343	0	1.438
A830029E22Rik	0	0	0	0	0.614
A830031A19Rik	0.567	0	0.446	0	0.784
A830035O19Rik	22.764	12.919	26.568	12.474	11.153
A830036E02Rik	0	0	0	0	0.614
A830052D11Rik	0	0	0	0	0.307
A830082K12Rik	0	0	1.56	0	0.307
A830082N09Rik	4.371	6.341	3.343	1.578	9.653
A930001A20Rik	0	0	0	0	1.486
A930001M01Rik	135.92	201.94	146.74	186.76	240.27
A930002C04Rik	0.45	2.001	0	0	0
A930002I21Rik	0	0	0	0	0.784
A930004D18Rik	1.178	6.31	0.798	1.973	1.534
A930004J17Rik	31.096	91.023	80.987	60.66	105.14
A930005G22Rik	0	0	1.391	0	0.784
A930005H10Rik	110.04	102.55	74.02	70.52	75.38
A930005N03Rik	3.967	10.096	0.705	4.687	1.534
A930006I01Rik	17.101	16.243	6.635	14.168	9.355
A930006K02Rik	194.51	196.15	217.85	43.41	128.5
A930006L05Rik	12.897	14.758	6.674	23.113	27.609
A930007A09Rik	91.154	99.147	76.072	64.953	91.663
A930007I19Rik	35.615	24.634	24.34	15.672	48.002
A930012L18Rik	0	0.4	0	0.439	0
A930012O16Rik	86.204	117.418	38.122	50.481	50.777
A930014E01Rik	0	2.401	0	0	0
A930014E10Rik	1.214	1.201	1.114	0	0
A930015D03Rik	0.729	6.381	5.471	2.344	3.353
A930016O22Rik	0.81	2.684	2.466	1.229	1.741
A930017M01Rik	10.569	4.084	1.141	0	1.227
A930018P22Rik	0	0	0	0	0.307
A930019D19Rik	0	6.54	1.962	6.703	3.36
A930023M06Rik	1.134	0	0	0	0
A930024E05Rik	39.077	58.761	15.748	15.641	15.696
A930027P06Rik	0	0.554	9.362	0	7.448
A930028N01Rik	1.134	0.554	0.446	0.789	0
A930028O11Rik	1.214	0.831	0	0	0
A930029G22Rik	68.571	114.657	101.416	82.244	24.78
A930032L01Rik	4.74	7.138	2.702	9.935	6.676
A930033H14Rik	12.652	13.105	18.925	19.931	7.191
A930035D04Rik	3.984	1.913	1.98	2.659	1.523
A930037H05Rik	92.947	117.078	42.163	34.172	320.717
A930038B10Rik	1.214	0.565	1.837	0.315	2.351
A930040O22Rik	0	2.555	7.255	0	2.455
A930041C12Rik	2.806	9.771	3.286	1.971	3.183
A930104D05Rik	0	0.4	1.783	0	1.131
AA386476	22.396	23.883	23.786	24.549	32.194
AA387200	0	0.847	0	0	0
AA387883	0	0	0	0	2.266
AA388235	16.235	10.962	14.732	17.86	2.137
AA413626	0.971	4.909	3.344	3.392	11.171
AA414768	47.627	22.191	52.252	27.647	9.7
AA465934	27.647	49.782	35.018	27.547	29.197
AA467197	79.645	24.593	20.477	17.418	158.884
AA474408	83.018	145.161	102.998	92.229	128.269
AA536875	0	0	0.352	0	0
AA543401	2.248	0.847	0	0	0
AA545190	3.401	0.4	0	0	0.392
AA645442	1.943	2.585	0	0	1.483
AA792892	1.376	0	0	0	1.959
AA914427	26.453	29.26	14.094	23.198	10.74
AA986860	0	4.586	19.877	11.642	10.3
Aaas	541.26	357.33	282.68	537.09	424.4
Aacs	2122.38	1524.84	2516.29	2219.51	1482.53
Aadac	0	0	0	0	2.488
Aadacl2	0	0	0	0	0.565
Aadacl2fm1	0	0	4.663	0	0
Aadacl2fm2	0	0	0	0	1.534
Aadacl2fm3	0	1.938	3.477	0	5.095
Aadacl3	0	0	0	0	1.227
Aadacl4	0	0	0	0	0.307
Aadacl4fm4	3.401	0	0	0	0.921
Aadacl4fm5	0	0	0	0	0.307
Aadat	1.943	1.908	0	0	2.1
Aagab	1841.22	1498.01	1417.21	1763.53	1642.72
Aak1	371.53	445.35	378.87	325.58	630.42
Aamdc	395.44	376.33	300.59	373.98	175.62
Aamp	2766.23	1758.94	2232.62	2977.62	2103.8
Aanat	6.477	3.361	2.885	1.261	1.789
Aar2	716.99	523.35	452.26	579.17	668.58
Aard	0	1.201	0	0	0
Aars	923.58	675.66	765.14	870	1516.71
Aars2	230.44	136.8	202.95	247.97	134.31
Aarsd1	48.547	51.408	70.02	53.814	46.814
Aasdh	447.93	597.31	439.37	484.54	498.12
Aasdhppt	1391.02	2200.5	1511.29	1391.06	1419.19
Aass	3.596	0	0	0	3.135
Aatf	712.67	799.7	931.7	668.37	642.43
Aatk	0	0.831	1.043	0	2.003
AB041806	0	0	1.114	0.315	0
AB124611	290.26	190.64	292.15	108.54	588.66
Abat	6.882	4.172	1.783	2.852	2.351
Abca1	32.608	9.495	157.711	0.834	61.964
Abca12	5.343	0	7.179	0	6.624
Abca13	5.586	5.444	9.173	0	5.501
Abca14	2.697	1.483	1.057	0	1.789
Abca15	7.212	8.358	0.348	0	3.36
Abca16	5.774	1.384	9.096	0	3.7
Abca17	253.25	205.84	249.59	37.15	1515.19
Abca2	262.14	291.89	300.53	443.78	147.06
Abca3	608.39	480.76	706.8	658.45	557.12
Abca4	54.416	40.16	30.312	36.933	23.703
Abca5	624.27	1011.42	736.23	1165.89	1219.63
Abca6	228.76	447.44	360.22	505.19	133.65
Abca7	1397.11	798.86	1116.63	1498.44	1912.88
Abca8a	0	2.467	2.114	0	3.534
Abca8b	20.886	26.426	18.722	42.573	56.609
Abca9	16.031	7.431	399.627	27.88	1.349
Abcb10	240.11	247.1	294.34	313.89	380.08
Abcb11	5.226	5.035	4.61	0	2.658
Abcb1a	22.887	7.908	5.863	0.315	330.539
Abcb1b	924.34	1197.58	1176.5	877.13	1864.18
Abcb4	210.73	265.3	159.85	359.26	83.16
Abcb5	1.349	2.503	2.819	0.439	2.443
Abcb6	7.78	6.16	7.936	8.496	2.662
Abcb7	993.13	1653.66	1471.26	1305.73	1418.41
Abcb8	526.5	372.02	515.23	741.46	322.14
Abcb9	27.296	18.431	23.491	10.175	23.408
Abcc1	1636.66	1499.96	2579.02	1445.45	881.9
Abcc10	80.836	95.004	97.451	132.905	97.444
Abcc12	0	0	0.223	0	0.872
Abcc2	6.557	0.277	5.065	0	0.614
Abcc3	19.518	4.123	1.057	0	3.312
Abcc4	303.63	467.09	505.05	369.55	418.86
Abcc5	219.46	182.41	178.24	231.45	92.1
Abcc6	20.052	0.831	1.373	0	27.696
Abcc8	0	2.955	1.043	0	2.31
Abcc9	7.642	0	1.057	0	0
Abcd1	3163.15	2189.14	3458.89	3413.2	2271.5
Abcd2	69.724	30.912	247.072	40.248	6.717
Abcd3	744.47	1043.48	751.25	875.21	648.52
Abcd4	205.9	141.72	206.95	212.16	161.99
Abce1	3425.87	4834.64	4604.19	4101.07	3098.08
Abcf1	1535.38	1036.13	1521.66	1727.14	1977.2
Abcf2	1100.03	796.45	1046.37	1130.97	929.15
Abcf3	1184.68	898.45	979.58	1150.37	1020.67
Abcg1	975.83	855.93	362.64	840.79	1527.58
Abcg2	446.46	597.17	553.55	291.16	558.82
Abcg3	670.51	1111.87	685.33	919.9	115.93
Abcg4	0	0.277	1.114	0	1.176
Abcg5	0	0	0.352	0	0
Abhd1	9.579	2.878	4.727	8.528	3.264
Abhd10	629.88	701.74	511.15	526.75	587.72
Abhd11	394.53	232.54	423.49	376.85	268.29
Abhd11os	0.45	0	0.348	0.395	0
Abhd12	1558.14	1228.02	1460.94	1233.39	1201.24
Abhd12b	2.914	0.277	0	0	2.44
Abhd13	1130.29	1461.45	1349.99	1072.29	1731.56
Abhd14a	108.77	81.36	92.02	152.51	21.64
Abhd14b	257.35	205.32	170.78	337.09	120.76
Abhd15	595.66	580.59	780.2	1044.37	894.8
Abhd16a	1774.89	1284.76	1403.35	1952.68	1485.12
Abhd16b	0	0.8	0	0.315	0.307
Abhd17a	4845.21	3116.63	3755.2	5850.41	2871.07
Abhd17b	3821.55	5361.45	4560.02	6095.07	4697.41
[truncated: 20,578 more rows]
