# Supplementary material for: Tonic type I interferon signaling optimizes the antiviral function of plasmacytoid dendritic cells
Source: Nat Immunol. 2025 Oct 14;26(11):1946–61. doi: 10.1038/s41590-025-02279-4 (PMC12662804; doi:10.1038/s41590-025-02279-4)
Supplement: Supplementary file 6 — Statistical source data. [file 41590_2025_2279_MOESM6_ESM.xlsx]

## Sheet: Figure 1
Figure 1g.
		1Mt	2Mt	3Mt	4Mt
	Total	30.13	59.59	6.4	3.878
	1Ma	14.8346	77.4803	7.33858	0.346457
	2Ma	54.3236	37.4144	5.47945	2.78253
	3Ma	9.69697	84.2424	5.45455	0.606061
	4Ma	0	0	1.97368	98.0263

## Sheet: Figure 2
Figure 2d.
	1Ct	2Ct	3Ct
	21.0847	73.0006	5.91472
	22.0396	72.7245	5.23592
	20.6585	73.0769	6.26457
Figure 2g.	Images
Figure 2h.
		Absent	Low	High
	20230710_HIPC_LN_I 3_D321_LLN	28.5714	66.5742	4.85437
	20230814_HIPC_LN_II_2_D437_PLN	31.2977	48.855	19.8473
	20230714_HIPC_LN_I 6_D319_ILN	34.6939	51.0204	14.2857
	20230507_HIPC_LN_5_2ndBatch_599_PLN	3.0303	72.7273	24.2424

## Sheet: Figure 3
Figure 3c.
	Raw gMFI	EYFP	SiglecH	CCR9	Ly6D	B220	Sca-1	CD69	CD4	PDCA-1	Ly6C	CD43	CX3CR1	CD200r	CD115	CD14	CD135	CD26	CD117	CD11c	MHC II	Sirpa	CD11b	ESAM	CD24	CD8a	CD9	CD205	Clec9a	CD103	XCR1
	cDC1	1380	-81.9	49.8	11.5	60.8	19.6	175	198	47.1	-76.2	566	330	250	596	595	29853	753	19413	98797	17516	354	480	330	31229	3219	5829	10881	1376	3721	16002
	cDC2	860	-24.3	30.6	6.91	47.5	26.1	83.9	3394	17.7	-72.4	506	293	406	1606	618	7281	410	17679	84559	20613	37400	27262	6398	1403	124	2719	470	121	495	-50.5
	tDC-Hi	137657	395	124	9.29	198	31.8	121	1796	88.8	221	10656	6003	2427	3917	2595	41122	846	43192	96266	16142	28696	1773	201	18423	1351	255	163	95.4	347	16.8
	tDC-Lo	87392	8519	217	40.9	298	61.7	93.7	302	2098	48367	13112	14612	5402	3957	2137	26530	295	1407	22696	671	2431	914	469	2733	297	66.5	108	159	256	-33.7
	pDC-A	143212	56309	6164	1609	3219	131	126	1733	2793	10314	13776	-135	2723	499	265	4993	286	663	6667	540	8093	1081	1022	1690	307	14.8	158	49.6	279	-71.6
	pDC-B	227742	66627	8725	2782	4954	1394	252	5480	4820	47654	8537	-57.4	3140	800	790	2756	480	950	8393	1784	8118	1179	1234	1595	738	23.5	169	442	292	-107
	pDC-C	250045	61739	10030	3411	5225	1932	1108	10059	5667	54601	6696	-71.8	3283	984	988	-228	483	1071	6232	2112	7627	1094	448	1363	1037	39.1	188	863	361	-10.5
	Normalized gMFI	EYFP	SiglecH	CCR9	Ly6D	B220	Sca-1	CD69	CD4	PDCA-1	Ly6C	CD43	CX3CR1	CD200r	CD115	CD14	CD135	CD26	CD117	CD11c	MHC II	Sirpa	CD11b	ESAM	CD24	CD8a	CD9	CD205	Clec9a	CD103	XCR1
	cDC1	0.20868	0	0.192012	0.134838	0.256881	0	8.89562	0	0.520418	0	0.452148	3.15318	0	2.80509	14.1631	72.7473	83.3929	44.0876	100	84.5713	0	0	2.08165	100	100	100	100	100	100	100
	cDC2	0	0.0863453	0	0	0	0.339887	0	32.4105	0	0.00694988	0	2.90229	3.02795	32.0127	15.1502	18.1596	22.1429	40.0103	84.6184	100	100	100	100	0.133932	0	46.5103	3.36025	5.38299	6.89755	0.350736
	tDC-Hi	54.8978	0.714897	0.934056	0.0699159	2.90681	0.637942	3.62269	16.2053	1.25856	0.543554	76.4883	41.622	42.2554	98.8433	100	100	100	100	97.2657	77.7263	76.5049	4.82787	0	57.1218	39.6446	4.13126	0.510536	3.45296	2.62626	0.768514
	tDC-Lo	34.726	12.8932	1.86411	0.998505	4.83824	2.20142	0.956938	1.05466	36.824	88.5985	94.9962	100	100	100	80.3433	64.711	1.60714	1.74939	17.7864	0.652618	5.60654	1.62049	4.32467	4.58716	5.58966	0.889202	0	8.24789	0	0.455025
	pDC-A	57.127	84.5328	61.3377	47.0637	61.2554	5.82514	4.11093	15.5664	49.1264	19.0028	100	0	48.0008	0	0	12.6264	0	0	0.46994	0	20.8902	2.24404	13.2483	1.09489	5.91276	0	0.464123	0	0.663781	0.219753
	pDC-B	91.0496	100	86.9492	81.5222	94.7658	71.8678	16.4144	53.5645	85.007	87.2945	60.52	0.526209	56.0947	8.70445	22.5322	7.21644	34.6429	0.674834	2.33458	6.19738	20.9577	2.60996	16.6694	0.776803	19.8384	0.149634	0.56623	29.5838	1.03896	0
	pDC-C	100	92.6726	100	100	100	100	100	100	100	100	46.6466	0.428562	58.8703	14.0254	31.03	0	35.1786	0.959345	0	7.83142	19.6323	2.29258	3.9858	0	29.4992	0.417942	0.742597	61.3239	3.0303	0.599044
Figure 3e.
		B6 WT (purebred)
	%pDC-A of pDC	22.8	19.9	25.6	20.4	25.5	17.8	21	24.9	34.7	26.2	26.8	21.9	29.8	23.74	12.52	19.85	19.42	28.36	9.81	11.1	14.8	6.2	14.1	10.8	13.4	16.73	22.59	24.78	21.15	23.63	18.89	17.7	22.6	16.6	20.6	26.7	19.2	12.6	14.9	16.5	10	8.3	21.2	18.6	24.5	11.9	25.4	13.6
	%pDC-B of pDC	56.1	59.4	59.6	61.2	66.49	73.43	71.38	69.15	60.42	65.78	62.6	68.1	66.37	68.4	79.4	71.8	73.3	65.6	84.1	63.8	65	82.2	73.2	73.3	73.1	78.1	72.4	70.1	73.8	72.2	77.7	71.2	66.3	69.4	68.6	61.4	68.3	76.4	65.9	65.9	71.1	72.3	70.18	71.62	65	78.31	66.37	80.11
	%pDC-C of pDC	21.1	20.7	14.8	18.4	8.01	8.77	7.62	5.95	4.88	8.02	10.6	10	3.83	7.86	8.08	8.35	7.28	6.04	6.09	25.1	20.2	11.6	12.7	15.9	13.5	5.17	5.01	5.12	5.05	4.17	3.41	11.1	11.1	14	10.8	11.9	12.5	11	19.2	17.6	18.9	19.4	8.62	9.78	10.5	9.79	8.23	6.29
Figure 3h.
		%Mx1-GFP+
	pDC-A	17.2	21.7	19.4	28.3	31.6	24.7	18.2	20.9	31.2	25.9			Paired one-way ANOVA
	pDC-B	27.4	43.1	28.8	36.2	42.2	34.9	38.8	33.5	40.2	37.6				Number of families	1
	pDC-C	73.9	82.6	76.8	80.5	80.5	80.1	88.5	82.9	83	82.3				Number of comparisons per family	3
															Alpha	0.05
															Tukey's multiple comparisons test	Mean diff.	95.00% CI of diff.	Below threshold?	Summary	Adjusted P Value
															pDC-C vs. pDC-B	44.84	41.45 to 48.23	Yes	****	<0.0001	A-B
															pDC-C vs. pDC-A	57.2	51.81 to 62.59	Yes	****	<0.0001	A-C
															pDC-B vs. pDC-A	12.36	8.172 to 16.55	Yes	****	<0.0001	B-C
															Test details	Mean 1	Mean 2	Mean diff.	SE of diff.	n1	n2	q	DF
															pDC-C vs. pDC-B	81.11	36.27	44.84	1.216	10	10	52.16	9
															pDC-C vs. pDC-A	81.11	23.91	57.2	1.931	10	10	41.89	9
															pDC-B vs. pDC-A	36.27	23.91	12.36	1.5	10	10	11.65	9
Figure 3i.
		%pDC-C of pDC
	BM	6.97	1.49	9.91	5.35	5.42	2.31	3.36	4.19	4.03	5.97	1.1	1.95	3.48	2.85	3.78	7.39	7.78	4.46	6.93	10.3	6.08	4.52	6.23	3.55	6.54	4.89	7.69	0.62	1.39	3.17	0.72	3.14	19	15.1	14	11.3	8.64
	Thymus
	Spleen	21.1	20.7	14.8	18.4	8.01	8.77	7.62	5.95	4.88	8.02	10.6	10	3.83	7.86	8.08	8.35	7.28	6.04	6.09	25.1	20.2	11.6	12.7	15.9	13.5	5.17	5.01	5.12	5.05	4.17	3.41	11.1	11.1	14	10.8	11.9	12.5	11	19.2	17.6	18.9	19.4	8.62	9.78	10.5	9.79	8.23	6.29
	Peripheral LN
	Mesenteric LN
Figure 3j.
	Left Panel
	Days	Total BM pDCs																	Total Splenic pDCs																			Paired 2-sided Student's t-tests
	2	20.3	20.3																2.41	4.97																		Day	Below threshold?	P value	Mean of Total BM pDCs	Mean of Total Splenic pDCs	Difference	SE of difference	t ratio	df
	6	46.4	65.2								48.7	59.9	70.4	48.6	61.1	49.1	71.5	56.2	45.6	35.2								38.1	31.9	45.8	33.5	32.6	23.7	34.9	39.8			2	Yes	0.0489624	20.3	3.69	16.61	1.28	12.98	1
	9	41.5	38.8	40.6		22.3	43.7				45.4	46.2	61.4	58.6					53.9	51.9	56.1		46.4	48.9				68.3	77.4	78	60.4							6	Yes	0.000127745	57.71	36.11	21.6	3.384	6.383	9
	13										18.8	17.5	23.1	20.8	31.6	6.55	28.1	43.5										43.7	40.8	39.1	44.1	62.3	54.8	55.5	74.7			9	Yes	0.00087812	44.28	60.14	-15.87	3.083	5.146	8
	15					1.04	1.63	1.22	9.61	0.79													4.63	6.34	7.57	20.2	13.8											13	Yes	6.58261e-05	23.74	51.88	-28.13	3.342	8.417	7
																																						15	Yes	0.0129488	2.858	10.51	-7.65	1.792	4.27	4
	Right Panel
	Day 2	pDC-A	pDC-B	pDC-C			Paired one-way ANOVA
		5.2	1.63	0.87				Number of families	1
		14.3	3.92	2				Number of comparisons per family	3
								Alpha	0.05
								Tukey's multiple comparisons test	Mean diff.	95.00% CI of diff.	Below threshold?	Summary	Adjusted P Value
								pDC-A vs. pDC-B	6.975	-10.96 to 24.91	No	ns	0.2579	A-B
								pDC-A vs. pDC-C	8.315	-9.621 to 26.25	No	ns	0.1965	A-C
								pDC-B vs. pDC-C	1.34	-16.60 to 19.28	No	ns	0.9036	B-C
								Test details	Mean 1	Mean 2	Mean diff.	SE of diff.	n1	n2	q	DF
								pDC-A vs. pDC-B	9.75	2.775	6.975	3.045	2	2	3.24	2
								pDC-A vs. pDC-C	9.75	1.435	8.315	3.045	2	2	3.862	2
								pDC-B vs. pDC-C	2.775	1.435	1.34	3.045	2	2	0.6224	2
	Day 6	pDC-A	pDC-B	pDC-C			Paired one-way ANOVA
		59.9	44.6	32.3				Number of families	1
		62	35.2	18.8				Number of comparisons per family	3
								Alpha	0.05
								Tukey's multiple comparisons test	Mean diff.	95.00% CI of diff.	Below threshold?	Summary	Adjusted P Value
								pDC-A vs. pDC-B	25.87	19.02 to 32.72	Yes	****	<0.0001	A-B
								pDC-A vs. pDC-C	28.66	21.81 to 35.51	Yes	****	<0.0001	A-C
								pDC-B vs. pDC-C	2.79	-4.065 to 9.645	No	ns	0.5629	B-C
		51.2	34.1	33.9				Test details	Mean 1	Mean 2	Mean diff.	SE of diff.	n1	n2	q	DF
		65.1	28	26.9				pDC-A vs. pDC-B	58.69	32.82	25.87	2.686	10	10	13.62	18
		72.3	40.7	30.6				pDC-A vs. pDC-C	58.69	30.03	28.66	2.686	10	10	15.09	18
		51.4	30.4	32.6				pDC-B vs. pDC-C	32.82	30.03	2.79	2.686	10	10	1.469	18
		53.7	30.7	32.5
		36.9	16.5	20.3
		68.1	31.3	34.7
		66.3	36.7	37.7
	Day 9	pDC-A	pDC-B	pDC-C			Paired one-way ANOVA
		58.9	54.2	41				Number of families	1
		58.4	50.9	38				Number of comparisons per family	3
		47.1	61.8	47.3				Alpha	0.05
		37.1	50	44.9				Tukey's multiple comparisons test	Mean diff.	95.00% CI of diff.	Below threshold?	Summary	Adjusted P Value
		55.2	48.8	35.4				pDC-A vs. pDC-B	-0.4444	-8.541 to 7.652	No	ns	0.989	A-B
								pDC-A vs. pDC-C	5.844	-2.252 to 13.94	No	ns	0.1817	A-C
								pDC-B vs. pDC-C	6.289	-1.808 to 14.39	No	ns	0.1433	B-C
		63.9	71.3	67.9				Test details	Mean 1	Mean 2	Mean diff.	SE of diff.	n1	n2	q	DF
		76.5	76.8	83.1				pDC-A vs. pDC-B	60.57	61.01	-0.4444	3.138	9	9	0.2003	16
		83.6	75.8	77.5				pDC-A vs. pDC-C	60.57	54.72	5.844	3.138	9	9	2.634	16
		64.4	59.5	57.4				pDC-B vs. pDC-C	61.01	54.72	6.289	3.138	9	9	2.834	16
	Day 13	pDC-A	pDC-B	pDC-C			Paired one-way ANOVA
		22.2	52.5	62				Number of families	1
		20.2	54.9	53.3				Number of comparisons per family	3
		16.7	54.4	61.9				Alpha	0.05
		20	52	55.7
		29.5	71.4	78.5				Tukey's multiple comparisons test	Mean diff.	95.00% CI of diff.	Below threshold?	Summary	Adjusted P Value
		20.4	64.9	71.9				pDC-A vs. pDC-B	-37.53	-42.34 to -32.71	Yes	****	<0.0001	A-B
		27	67.6	76.1				pDC-A vs. pDC-C	-43.3	-48.11 to -38.49	Yes	****	<0.0001	A-C
		43.8	82.3	86.8				pDC-B vs. pDC-C	-5.775	-10.59 to -0.9629	Yes	*	0.0186	B-C
								Test details	Mean 1	Mean 2	Mean diff.	SE of diff.	n1	n2	q	DF
								pDC-A vs. pDC-B	24.98	62.5	-37.53	1.839	8	8	28.86	14
								pDC-A vs. pDC-C	24.98	68.28	-43.3	1.839	8	8	33.31	14
								pDC-B vs. pDC-C	62.5	68.28	-5.775	1.839	8	8	4.442	14
	Day 15	pDC-A	pDC-B	pDC-C			Paired one-way ANOVA
		2.69	6.19	4.21				Number of families	1
		3.72	6.58	7.79				Number of comparisons per family	3
		2.4	9.71	6.88				Alpha	0.05
		9.71	25.7	16.2
		4.26	15.8	8.85				Tukey's multiple comparisons test	Mean diff.	95.00% CI of diff.	Below threshold?	Summary	Adjusted P Value
								pDC-A vs. pDC-B	-8.24	-13.55 to -2.927	Yes	**	0.0055	A-B
								pDC-A vs. pDC-C	-4.23	-9.543 to 1.083	No	ns	0.1175	A-C
								pDC-B vs. pDC-C	4.01	-1.303 to 9.323	No	ns	0.1394	B-C
								Test details	Mean 1	Mean 2	Mean diff.	SE of diff.	n1	n2	q	DF
								pDC-A vs. pDC-B	4.556	12.8	-8.24	1.859	5	5	6.267	8
								pDC-A vs. pDC-C	4.556	8.786	-4.23	1.859	5	5	3.217	8
								pDC-B vs. pDC-C	12.8	8.786	4.01	1.859	5	5	3.05	8
Figure 3l.
	pDC-A	pDC-B	pDC-C
	11.8	5.76	0.607
	22.1	6.69	0
	2.15	0.96	1.96
	3.02	2.67	0
			0.684
Figure 3m.
		Recovered:	pDC-A					pDC-B					pDC-C
	Transferred:	pDC-A	6.49	18.5	18		31.2	74	66.7	56		39.3	18.2	12.7	22		19.6
		pDC-B	4.41	0	0		0	95.6	81.5	75		83.2	0	18.5	25		16.8
		pDC-C	0	0	0	0		0	0	0	0	0	0	0	0	0	0
[truncated: 156 more columns]

## Sheet: Figure 4
Figure 4b.
		B6 WT													Ifnar1-/-															Unpaired 2-sided Student's t-test
	pDC-C	5.66	7.3	5.17	5.14			10.1	8.15						0	0									0.11	0	0.11					Below threshold?	P value	Mean of B6 WT	Mean of Ifnar1-/-	Difference	SE of difference	t ratio	df
	pDC-B	67.6	72.5	69.8	68			71	74.5						0.55	0									0.92	0.28	0.66				pDC-C	Yes	0.000365581	6.92	0.044	6.876	0.8085	8.505	5.011
	pDC-A	26	18.8	24.4	26.3			16.4	16.3						99.3	99.7									98.1	99.3	98.5				pDC-B	Yes	9.57275e-09	70.57	0.482	70.08	1.097	63.87	5.212
																															pDC-A	Yes	1.08117e-07	21.37	98.98	-77.61	1.954	39.72	5.231
Figure 4c.
		WT:WT																				WT:Ifnar1-/-																						One-way ANOVA of %pDC-A of pDC
		D										C										D										C													Number of families	1
	%pDC-A of pDC	20.3	18.2	18.6	17.3	13.2	24.1	14.7				25.8	30.4	20.5	20.5	20.5	22.2	16.9				98.9							93.4	97.8	99.2	23.7							16	17.4	25.3				Number of comparisons per family	6
	%pDC-B of pDC	63.6	61.2	61.2	51.9	65.8	64	72.2				60.5	60.4	63.9	59	57.3	63.6	70				0.37							4.55	1.12	0.38	67.3							79.6	68.4	65.7				Alpha	0.05
	%pDC-C of pDC	13.4	19.2	13.2	26.9	17.1	10.1	11.9				12.9	6.67	14.5	16.4	21.6	11.4	10.8				0							0.42	0	0	7.94							4.37	12.9	8.08
																																													Tukey's multiple comparisons test	Mean diff.	95.00% CI of diff.	Below threshold?	Summary
																																													D vs. C	-4.343	-10.29 to 1.602	No	ns
																																													D vs. D	-79.27	-86.24 to -72.30	Yes	****
																																													D vs. C	-2.543	-9.513 to 4.428	No	ns
																																													C vs. D	-74.93	-81.90 to -67.95	Yes	****
																																													C vs. C	1.8	-5.171 to 8.771	No	ns
																																													D vs. C	76.73	68.86 to 84.59	Yes	****
																																													Test details	Mean 1	Mean 2	Mean diff.	SE of diff.
																																													D vs. C	18.06	22.4	-4.343	2.103
																																													D vs. D	18.06	97.33	-79.27	2.466
																																													D vs. C	18.06	20.6	-2.543	2.466
																																													C vs. D	22.4	97.33	-74.93	2.466
																																													C vs. C	22.4	20.6	1.8	2.466
																																													D vs. C	97.33	20.6	76.73	2.782
Figure 4f.
		%EYFP+ of splenic pDC											One-way ANOVA
	pDC-A	1.14	0	1.56	0	1.04	0.3	1.53	1.07	0.59				Number of families	1
	pDC-B	4.24	2.43	4.63	1.46	1.93	2.06	3.27	3.15	1.91				Number of comparisons per family	3
	pDC-C	5.48				3.27	5.4	2.33	5.62	3.33				Alpha	0.05
														Tukey's multiple comparisons test	Mean diff.	95.00% CI of diff.	Below threshold?	Summary	Adjusted P Value
														pDC-A vs. pDC-B	-1.983	-3.225 to -0.7418	Yes	**	0.0017	A-B
														pDC-A vs. pDC-C	-3.435	-4.823 to -2.047	Yes	****	<0.0001	A-C
														pDC-B vs. pDC-C	-1.452	-2.840 to -0.06355	Yes	*	0.0394	B-C
														Test details	Mean 1	Mean 2	Mean diff.	SE of diff.	n1	n2	q	DF
														pDC-A vs. pDC-B	0.8033	2.787	-1.983	0.4926	9	9	5.694	21
														pDC-A vs. pDC-C	0.8033	4.238	-3.435	0.5507	9	6	8.821	21
														pDC-B vs. pDC-C	2.787	4.238	-1.452	0.5507	9	6	3.728	21
		pDC-A									pDC-B											Paired 2-sided Student's t-test
	%EYFP+ of BM pDC	0.51	0.31	3.54	0.5	0.68	0.56	0.97	1.69	0.9	3.52	1.86	4.76	1.68	1.68	1.85	2.17	2.4	0.81					Below threshold?	P value	Mean of pDC-A	Mean of pDC-B	Difference	SE of difference	t ratio	df
																							%EYFP+ of BM pDC	Yes	0.0019629	1.073	2.303	-1.23	0.2724	4.515	8
Figure 4g.
		%IFNb-Tom+											Paired one-way ANOVA
	pDC-A	1.31	1.51	1.66	0.3	0.92	0.53	1.82	1.7	1.22				Number of families	1
	pDC-B	1.13	2.45	1.94	1.24	1.53	1.44	1.92	2.88	2.24				Number of comparisons per family	6
	pDC-C	6.74	8.58	12.5	15.1	11.7	11.8	10	15.5	13.3				Alpha	0.05
	cDC2	0.99	1.16	0.81	0.66	0.98	0.45	0.89	1.18	1.15
	pDC +CpG-A	31.6	26.2	50.2	53.8	60.2								Tukey's multiple comparisons test	Mean diff.	95.00% CI of diff.	Below threshold?	Summary	Adjusted P Value
														pDC-A vs. pDC-B	-0.6444	-1.148 to -0.1405	Yes	*	0.0147	A-B
														pDC-A vs. pDC-C	-10.47	-13.75 to -7.193	Yes	****	<0.0001	A-C
														pDC-A vs. cDC2	0.3	-0.1493 to 0.7493	No	ns	0.2202	A-D
														pDC-B vs. pDC-C	-9.828	-12.78 to -6.880	Yes	****	<0.0001	B-C
														pDC-B vs. cDC2	0.9444	0.4537 to 1.435	Yes	**	0.0012	B-D
														pDC-C vs. cDC2	10.77	7.652 to 13.89	Yes	****	<0.0001	C-D
														Test details	Mean 1	Mean 2	Mean diff.	SE of diff.	n1	n2	q	DF
														pDC-A vs. pDC-B	1.219	1.863	-0.6444	0.1574	9	9	5.791	8
														pDC-A vs. pDC-C	1.219	11.69	-10.47	1.024	9	9	14.46	8
														pDC-A vs. cDC2	1.219	0.9189	0.3	0.1403	9	9	3.024	8
														pDC-B vs. pDC-C	1.863	11.69	-9.828	0.9207	9	9	15.1	8
														pDC-B vs. cDC2	1.863	0.9189	0.9444	0.1532	9	9	8.716	8
														pDC-C vs. cDC2	11.69	0.9189	10.77	0.9742	9	9	15.64	8
Figure 4i.
		B6 WT																		Sting1-/-																		Cgas-/-
	pDC-C	5.66	7.3	5.17	5.14			10.1	8.15			11.8	8.15	8.06				11.6	9.97	6.16	4.2	3.47	3.45	7.01	3.89	6.63	3.27	6.22																				6.51	6.83
	pDC-B	67.6	72.5	69.8	68			71	74.5			66.1	64.7	62.3				55.7	55.4	42.8	41.7	41.4	51.1	45.4	41.6	48.5	42.8	52.1																				51.5	56.2
	pDC-A	26	18.8	24.4	26.3			16.4	16.3			19.6	25.4	28.1				30	31.3	48.1	51.4	52.5	43.3	45.1	51.5	41.1	50.4	38.4																				39.2	34.8
Figure 4j.
		WT (D) : WT (H)							WT (D) : KO (H)							KO (D) : WT (H)							KO (D) : KO (H)								One-way ANOVA of %pDC-A of pDC
	%pDC-A of pDC	25.8	30.4	20.5	20.5	20.5	22.2	16.9	36.4	44.7	48.6	35.9	32.4			35.7	38.7	34.4	44.2				55	62.2	53	55.5						Number of families	1
	%pDC-B of pDC	60.5	60.4	63.9	59	57.3	63.6	70	58.9	51.2	44.9	55.3	62.1			54.7	52.5	55.4	50.2				38.9	32	40.8	38.5						Number of comparisons per family	6
	%pDC-C of pDC	12.9	6.67	14.5	16.4	21.6	11.4	10.8	3.84	2.55	4.22	7	3.9			7.26	5.69	8.62	4.1				3.4	3.37	3.46	3.35						Alpha	0.05
																																Tukey's multiple comparisons test	Mean diff.	95.00% CI of diff.	Below threshold?	Summary	Adjusted P Value
																																WT (D) : WT (H) vs. WT (D) : KO (H)	-17.2	-25.62 to -8.778	Yes	***	0.0001	A-B
																																WT (D) : WT (H) vs. KO (D) : WT (H)	-15.85	-24.86 to -6.835	Yes	***	0.0006	A-C
																																WT (D) : WT (H) vs. KO (D) : KO (H)	-34.03	-43.04 to -25.01	Yes	****	<0.0001	A-D
																																WT (D) : KO (H) vs. KO (D) : WT (H)	1.35	-8.298 to 11.00	No	ns	0.9775	B-C
																																WT (D) : KO (H) vs. KO (D) : KO (H)	-16.83	-26.47 to -7.177	Yes	***	0.0007	B-D
																																KO (D) : WT (H) vs. KO (D) : KO (H)	-18.18	-28.35 to -8.005	Yes	***	0.0005	C-D
																																Test details	Mean 1	Mean 2	Mean diff.	SE of diff.	n1	n2	q	DF
																																WT (D) : WT (H) vs. WT (D) : KO (H)	22.4	39.6	-17.2	2.944	7	5	8.264	16
																																WT (D) : WT (H) vs. KO (D) : WT (H)	22.4	38.25	-15.85	3.151	7	4	7.114	16
																																WT (D) : WT (H) vs. KO (D) : KO (H)	22.4	56.43	-34.03	3.151	7	4	15.27	16
																																WT (D) : KO (H) vs. KO (D) : WT (H)	39.6	38.25	1.35	3.372	5	4	0.5661	16
																																WT (D) : KO (H) vs. KO (D) : KO (H)	39.6	56.43	-16.83	3.372	5	4	7.056	16
																																KO (D) : WT (H) vs. KO (D) : KO (H)	38.25	56.43	-18.18	3.555	4	4	7.231	16
Figure 4k.
		B6 WT																																												Tlr9-/-
	%pDC-C of pDC								21.1	20.7			14.8	18.4	10.6	10			3.83				11	19.2					5.66	7.3	5.17	5.14		17.3	22.9				11.8	8.15	8.06	11.6	9.97
	%pDC-B of pDC								56	59.4			59.6	61.2	62.9	68.1			66.7				76.4	65.9					67.6	72.5	69.8	68		43.2	44				66.1	64.7	62.3	55.7	55.4
	%pDC-C of pDC								20.2	18.2			22	15.8	24.8	20.7			28.3				12	12.4					26	18.8	24.4	26.3		34.6	27.5				19.6	25.4	28.1	30	31.3
Figure 4l.
		B6 WT								Sting1-/-								Sting1-/- Tlr9-/-										One-way ANOVA of %pDC-A of pDC
	%pDC-C of pDC	16.9	13.7	13.2	16.7	16.2	10.4	11.1	13.4	9.51	7.09	8.75	8.95	8.47	7.11	6.94	10.6	4.79	4.1	7.92	3.94	8.29	9.31						Number of families	1
	%pDC-B of pDC	63.1	63.4	61.3	64.2	65.9	66.5	72.1	69.7	64.5	54.9	61.7	55.5	58	57.3	55.1	57.2	48.2	42.1	59.6	39.3	57.7	60.4						Number of comparisons per family	3
	%pDC-A of pDC	19.3	22.2	24.6	18.3	17	22.6	16.1	16.6	25.2	37.5	28.6	34.1	32	34.7	36.7	30.9	45.8	52.6	31.7	55.6	32.8	29.3						Alpha	0.05
																													Tukey's multiple comparisons test	Mean diff.	95.00% CI of diff.	Below threshold?	Summary	Adjusted P Value
																													B6 WT vs. Sting1-/-	-12.88	-21.38 to -4.365	Yes	**	0.003	A-B
																													B6 WT vs. Sting1-/- Tlr9-/-	-21.71	-30.90 to -12.52	Yes	****	<0.0001	A-C
																													Sting1-/- vs. Sting1-/- Tlr9-/-	-8.838	-18.03 to 0.3539	No	ns	0.0608	B-C
																													Test details	Mean 1	Mean 2	Mean diff.	SE of diff.	n1	n2	q	DF
																													B6 WT vs. Sting1-/-	19.59	32.46	-12.88	3.35	8	8	5.436	19
																													B6 WT vs. Sting1-/- Tlr9-/-	19.59	41.3	-21.71	3.618	8	6	8.487	19
																													Sting1-/- vs. Sting1-/- Tlr9-/-	32.46	41.3	-8.838	3.618	8	6	3.454	19
		B6 WT								Sting1-/-								Sting1-/- Tlr9-/-										One-way ANOVA of %pDC-A of pDC
	%pDC-C of Mature BM pDC	6.95	7.8	5.99	11.1	10.3	8.16	9.36	6.58	4.39	2.14	3.9	1.64	4.56	1.88	4.47	2.77	1.16	0.79	5.5	1.79	2.38	3.36						Number of families	1
	%pDC-B of Mature BM pDC	42.9	41.2	39.5	43.9	40.4	35.9	42.1	39	33.8	24.8	31.8	17.1	27.2	19.6	28.5	22.5	15.9	10.1	28.7	9	22.5	29.2						Number of comparisons per family	3
	%pDC-A of Mature BM pDC	49.3	49.8	53.9	43.9	47.3	53.6	46.2	52.8	61	72.3	63.1	79.9	66.2	77	65.1	73.5	82.2	88.5	63.5	87.9	73.7	66.3						Alpha	0.05
																													Tukey's multiple comparisons test	Mean diff.	95.00% CI of diff.	Below threshold?	Summary	Adjusted P Value
																													B6 WT vs. Sting1-/-	-20.16	-29.43 to -10.90	Yes	****	<0.0001	A-B
																													B6 WT vs. Sting1-/- Tlr9-/-	-27.42	-37.43 to -17.41	Yes	****	<0.0001	A-C
																													Sting1-/- vs. Sting1-/- Tlr9-/-	-7.254	-17.26 to 2.754	No	ns	0.1833	B-C
																													Test details	Mean 1	Mean 2	Mean diff.	SE of diff.	n1	n2	q	DF
																													B6 WT vs. Sting1-/-	49.6	69.76	-20.16	3.647	8	8	7.818	19
																													B6 WT vs. Sting1-/- Tlr9-/-	49.6	77.02	-27.42	3.94	8	6	9.842	19
																													Sting1-/- vs. Sting1-/- Tlr9-/-	69.76	77.02	-7.254	3.94	8	6	2.604	19
Figure 4m.
		SPF																									GF
	%pDC-C of pDC	7.93	8.76						8.9	11.1			9.47	10.4			10.2	9.65	7.93	8.15		14.2	12.9	11.9	12.2	11.2	11.3	4.65			8.19	6.78	6.97	5.81	5.96	6.82	7.42	6.9	7.67	7.92	6.08	6.5	4.64	6.66	4.17	5.43	14.2	12.3	10.5
	%pDC-B of pDC	53.9	61.3						56	59.4			50.5	70.6			78.2	65.5	70.5	73.9		72.5	66.9	69	72.3	67	62.7	45			35.7	45.8	38.3	59.5	61.9	38.6	49.7	77.2	45.1	55.5	47.9	53.5	63.6	54.9	59.6	52.1	60.3	58.5	57.4
	%pDC-A of pDC	36.3	28.2						31.5	26.6			37.3	17.2			10.7	22.9	20.3	16.8		12	18	16.9	14	19.8	24.4	47.3			52.6	43	49.3	32.2	30.1	49.4	37.7	14.3	42.3	33.8	41.2	37.5	30.3	35.4	34.3	39.8	21.4	24.8	28.9
		SPF																									GF
	%pDC-C of Mature BM pDC	4.89	7.69	0.62					1.39	3.17			0.72	3.14								19	15.1	14	11.3	8.64	3.38	1.76	0.64	1.52	0.89	0.93	1.19	1.15	1.33	0.21	0.76	1.68	0.33	1.37	1.93						8.22	10.6	6.39
	%pDC-B of Mature BM pDC	28.4	31.1	5					14.4	22			12.9	62.6								55.7	51.9	57.2	57.3	51	29.3	12.9	6.07	10.2	6.3	8.87	8.45	16.2	15.7	5.66	9.82	36.7	8.38	14.7	14.1						46	43.1	39.8
	%pDC-A of Mature BM pDC	64.2	58.5	93.1					81.9	71.5			84.9	33.3								22.9	29.9	26.6	29.3	37.8	65.7	82.7	90.8	85.1	89.7	87.4	86.6	79.9	79.8	92.9	86.5	59.7	89.8	82.2	80.9						43	42.2	51.2
[truncated: 11 more columns]

## Sheet: Figure 5
Figure 5a.
		pDC-A				pDC-B				pDC-C						One-way ANOVA
	CpG-A	1500.25	1512.25	797.7	369.43	174.74	360.77	182.88	208.72	1	47.53	11.68	37.8				Number of families	1
																	Number of comparisons per family	3
																	Alpha	0.05
																	Tukey's multiple comparisons test	Mean diff.	95.00% CI of diff.	Below threshold?	Summary	Adjusted P Value
																	pDC-A vs. pDC-B	813.1	165.9 to 1460	Yes	*	0.0165	A-B
																	pDC-A vs. pDC-C	1020	373.1 to 1668	Yes	**	0.0044	A-C
																	pDC-B vs. pDC-C	207.3	-440.0 to 854.5	No	ns	0.6572	B-C
																	Test details	Mean 1	Mean 2	Mean diff.	SE of diff.	n1	n2	q	DF
																	pDC-A vs. pDC-B	1045	231.8	813.1	231.8	4	4	4.96	9
																	pDC-A vs. pDC-C	1045	24.5	1020	231.8	4	4	6.225	9
																	pDC-B vs. pDC-C	231.8	24.5	207.3	231.8	4	4	1.264	9
Figure 5b.
		pDC-A											pDC-B											pDC-C											Unstimulated													One-way ANOVA
	Pan-mIFNa	2048.97	3910.96	4718.7	2906.71								916.5		558		418.355		539.68	335.13		906.41		85.01	24.68	5.7									0														Number of families
																																																	Number of comparisons per family
																																																	Alpha
																																																	Tukey's multiple comparisons test
																																																	pDC-A vs. pDC-B
																																																	pDC-A vs. pDC-C
																																																	pDC-A vs. Unstimulated (pDC-B)
																																																	pDC-B vs. pDC-C
																																																	pDC-B vs. Unstimulated (pDC-B)
																																																	pDC-C vs. Unstimulated (pDC-B)
																																																	Test details
																																																	pDC-A vs. pDC-B
																																																	pDC-A vs. pDC-C
																																																	pDC-A vs. Unstimulated (pDC-B)
																																																	pDC-B vs. pDC-C
																																																	pDC-B vs. Unstimulated (pDC-B)
																																																	pDC-C vs. Unstimulated (pDC-B)
		pDC-A											pDC-B											pDC-C											Unstimulated													One-way ANOVA
	mIFNb	417.19	697.93	1013.58	645.59								236.975		167.555		123.343		138.21	94.84		218.54		33.64	13.61	2.03									0														Number of families
																																																	Number of comparisons per family
																																																	Alpha
																																																	Tukey's multiple comparisons test
																																																	pDC-A vs. pDC-B
																																																	pDC-A vs. pDC-B
																																																	pDC-A vs. Unstimulated (pDC-B)
																																																	pDC-B vs. pDC-B
																																																	pDC-B vs. Unstimulated (pDC-B)
																																																	pDC-B vs. Unstimulated (pDC-B)
																																																	Test details
																																																	pDC-A vs. pDC-B
																																																	pDC-A vs. pDC-B
																																																	pDC-A vs. Unstimulated (pDC-B)
																																																	pDC-B vs. pDC-B
																																																	pDC-B vs. Unstimulated (pDC-B)
																																																	pDC-B vs. Unstimulated (pDC-B)
		pDC-A											pDC-B											pDC-C											Unstimulated													One-way ANOVA
	mTNFa	54.88	78.02	94.65	84.27								22.605		18.27		18.075		14.04	11.21		19.96		8.59	5.94	2.19									0														Number of families
																																																	Number of comparisons per family
																																																	Alpha
																																																	Tukey's multiple comparisons test
																																																	pDC-A vs. pDC-B
																																																	pDC-A vs. pDC-C
																																																	pDC-A vs. Unstimulated (pDC-B)
																																																	pDC-B vs. pDC-C
																																																	pDC-B vs. Unstimulated (pDC-B)
																																																	pDC-C vs. Unstimulated (pDC-B)
																																																	Test details
																																																	pDC-A vs. pDC-B
																																																	pDC-A vs. pDC-C
																																																	pDC-A vs. Unstimulated (pDC-B)
																																																	pDC-B vs. pDC-C
																																																	pDC-B vs. Unstimulated (pDC-B)
																																																	pDC-C vs. Unstimulated (pDC-B)
		pDC-A											pDC-B											pDC-C											Unstimulated													One-way ANOVA
	mIL-6	35.45	65.07	50.11	47.04								0		0		0		0	0		0		0	0	0									0														Number of families
																																																	Number of comparisons per family
																																																	Alpha
																																																	Tukey's multiple comparisons test
																																																	pDC-A vs. pDC-B
																																																	pDC-A vs. pDC-C
																																																	pDC-A vs. Unstimulated (pDC-B)
																																																	pDC-B vs. pDC-C
																																																	pDC-B vs. Unstimulated (pDC-B)
																																																	pDC-C vs. Unstimulated (pDC-B)
																																																	Test details
																																																	pDC-A vs. pDC-B
																																																	pDC-A vs. pDC-C
																																																	pDC-A vs. Unstimulated (pDC-B)
																																																	pDC-B vs. pDC-C
																																																	pDC-B vs. Unstimulated (pDC-B)
																																																	pDC-C vs. Unstimulated (pDC-B)
		pDC-A											pDC-B											pDC-C											Unstimulated													One-way ANOVA
	mCXCL10	86.82	183.98	119.08	125.59								7.51		1.58		2.5775		3.7	0		5.64		0	0	0									0														Number of families
																																																	Number of comparisons per family
																																																	Alpha
																																																	Tukey's multiple comparisons test
																																																	pDC-A vs. pDC-B
																																																	pDC-A vs. pDC-C
																																																	pDC-A vs. Unstimulated (pDC-B)
																																																	pDC-B vs. pDC-C
																																																	pDC-B vs. Unstimulated (pDC-B)
																																																	pDC-C vs. Unstimulated (pDC-B)
																																																	Test details
																																																	pDC-A vs. pDC-B
																																																	pDC-A vs. pDC-C
																																																	pDC-A vs. Unstimulated (pDC-B)
																																																	pDC-B vs. pDC-C
																																																	pDC-B vs. Unstimulated (pDC-B)
																																																	pDC-C vs. Unstimulated (pDC-B)
		pDC-A											pDC-B											pDC-C											Unstimulated													One-way ANOVA
	mCCL5	520.06	984.47	658.05	581.08								36.28		29.17		22.8		15.96	9.6		25.34		13.11	7.6	1.82									0														Number of families
																																																	Number of comparisons per family
																																																	Alpha
																																																	Tukey's multiple comparisons test
																																																	pDC-A vs. pDC-B
																																																	pDC-A vs. pDC-C
																																																	pDC-A vs. Unstimulated (pDC-B)
																																																	pDC-B vs. pDC-C
																																																	pDC-B vs. Unstimulated (pDC-B)
																																																	pDC-C vs. Unstimulated (pDC-B)
																																																	Test details
																																																	pDC-A vs. pDC-B
																																																	pDC-A vs. pDC-C
																																																	pDC-A vs. Unstimulated (pDC-B)
																																																	pDC-B vs. pDC-C
																																																	pDC-B vs. Unstimulated (pDC-B)
																																																	pDC-C vs. Unstimulated (pDC-B)
Figure 5c.
		pDc-A																	pDC-B																	pDC-C
	Pan-mIFNa	18.48	11.63	11.26	43.16											55.47			0.19	1.783	0	5.3075	2.51		0.92		0.95			10.38	5.02		1.00667	2.93667	2.84	0.38	4.13	0	1.46
Figure 5d.
		pDC-A										pDC-B										pDC-C										cDC2												One-way ANOVA
	mIFNb	290.2	81.36	160.36	130.83							15.87	27.84	0	23.52	29.62	79.3	40.24	28.38		21.58	13.28	12.92	11.52	6.51							4.19	3.96	0	4.31	0	3.73	4.2							Number of families	1
																																													Number of comparisons per family	6
																																													Alpha	0.05
																																													Tukey's multiple comparisons test	Mean diff.	95.00% CI of diff.	Below threshold?	Summary
																																													pDC-A vs. pDC-B	136.1	73.54 to 198.6	Yes	****
																																													pDC-A vs. pDC-C	154.6	81.02 to 228.2	Yes	****
																																													pDC-A vs. cDC2	162.8	97.53 to 228.0	Yes	****
																																													pDC-B vs. pDC-C	18.54	-44.02 to 81.09	No	ns
																																													pDC-B vs. cDC2	26.68	-25.78 to 79.14	No	ns
																																													pDC-C vs. cDC2	8.145	-57.10 to 73.39	No	ns
																																													Test details	Mean 1	Mean 2	Mean diff.	SE of diff.
																																													pDC-A vs. pDC-B	165.7	29.59	136.1	22.35
																																													pDC-A vs. pDC-C	165.7	11.06	154.6	26.3
																																													pDC-A vs. cDC2	165.7	2.913	162.8	23.31
																																													pDC-B vs. pDC-C	29.59	11.06	18.54	22.35
																																													pDC-B vs. cDC2	29.59	2.913	26.68	18.74
																																													pDC-C vs. cDC2	11.06	2.913	8.145	23.31
		pDC-A										pDC-B										pDC-C										cDC2												One-way ANOVA
	mTNFa	164.34	75.15	118.98	113.3							31.5	43.76	16.31	47.2	61.18	91.66	60.28	61.755		45.25	38.38	27.85	27.02	20.04							33.85	24.47	20.04	28.27	37.64	29.9	34.57							Number of families	1
																																													Number of comparisons per family	6
																																													Alpha	0.05
																																													Tukey's multiple comparisons test	Mean diff.	95.00% CI of diff.	Below threshold?	Summary
																																													pDC-A vs. pDC-B	66.95	33.22 to 100.7	Yes	***
																																													pDC-A vs. pDC-C	89.62	49.92 to 129.3	Yes	****
																																													pDC-A vs. cDC2	88.12	52.93 to 123.3	Yes	****
																																													pDC-B vs. pDC-C	22.67	-11.07 to 56.40	No	ns
																																													pDC-B vs. cDC2	21.17	-7.125 to 49.46	No	ns
																																													pDC-C vs. cDC2	-1.498	-36.69 to 33.69	No	ns
																																													Test details	Mean 1	Mean 2	Mean diff.	SE of diff.
																																													pDC-A vs. pDC-B	117.9	50.99	66.95	12.05
																																													pDC-A vs. pDC-C	117.9	28.32	89.62	14.18
																																													pDC-A vs. cDC2	117.9	29.82	88.12	12.57
																																													pDC-B vs. pDC-C	50.99	28.32	22.67	12.05
																																													pDC-B vs. cDC2	50.99	29.82	21.17	10.11
																																													pDC-C vs. cDC2	28.32	29.82	-1.498	12.57
		pDC-A										pDC-B										pDC-C										cDC2												One-way ANOVA
	mCCL5	140.01	55.49	108.41	85.09							30.7	35.47	1.77	42.14	80.28	75.91	54.87	44.99		29.31	16.72	16.72	23.05	6.47							391.06	409.54	423.78	511.99	604.53	366.73	579.04							Number of families	1
																																													Number of comparisons per family	3
																																													Alpha	0.05
																																													Tukey's multiple comparisons test	Mean diff.	95.00% CI of diff.	Below threshold?	Summary
																																													pDC-A vs. pDC-B	53.31	14.12 to 92.50	Yes	**
																																													pDC-A vs. pDC-C	81.51	35.40 to 127.6	Yes	**
																																													pDC-B vs. pDC-C	28.2	-10.99 to 67.39	No	ns
																																													Test details	Mean 1	Mean 2	Mean diff.	SE of diff.
																																													pDC-A vs. pDC-B	97.25	43.94	53.31	14.97
																																													pDC-A vs. pDC-C	97.25	15.74	81.51	17.62
																																													pDC-B vs. pDC-C	43.94	15.74	28.2	14.97
Figure 5e.
		pDC-A														pDC-B														pDC-C														cDC2
	mIFNb	661.14	834.7	413.67					242.48	134.48	240.26					233.975		426.66	221.79		233.51	267.4	18.19	30.51	45.04	48.75	22.27	49.43	37.41	267.4	254.55						29.17	6.8	16.63
		pDC-A														pDC-B														pDC-C														cDC2
	mTNFa	727.35	995.03	500.44					753.58	419.7	617.67					559.35		543.62	534.975		559.97	583.47	220.24	350.09	388.89	396.87	258.34	407.06	337.32	583.47	603.26						348.85	135.9	246.48
		pDC-A														pDC-B														pDC-C														cDC2
	mIL-6	106.69	139.91	45.46					74.5	41.48	121.63					27.425		59.51	34.68		29.2	41.25	0	24.36	20.52	22.06	13.13	33.43	21.29	41.25	38.31						15.66	0	9.95
		pDC-A														pDC-B														pDC-C														cDC2
	mCCL5	764.45	939.11	424.95					830.71	707.52	1223.96					455.76		503.34	413.055		469.05	404.49	49.87	438.66	624.75	462.93	413	671.8	416.25	404.49	499.01						341.96	34.8	224.07
Figure 5f.
		pDC-A										pDC-B										pDC-C										cDC2										(-) DC (+) OVA
	OT-II CD4 Tc Count	23477	12652									22331	21427	16156	24653	18118	15143					19365	25584									21529	41502	41650	32671	30878	23998	38908	39523	36578	38474	1649	472	675
[truncated: 14 more columns]

## Sheet: Figure 6
Figure 6a.
		B6 WT									Sting1 -/-											Unpaired 2-sided Student's t-test
	Pan-mIFNa	4796.44	2611.94	2742.78	2464.45	4557.62	3949.39	2829.21			8539.3	6431.97	8273.63	9433.7	8891.54	14530.5	7232.63	9948.73	8983.06					Below threshold?	P value	Mean of B6 WT	Mean of Sting1-/-	Difference	SE of difference	t ratio	df
																							Pan-mIFNa	Yes	2.70597e-05	3422	9141	-5719	849.7	6.73	11.41
		B6 WT									Sting1 -/-											Unpaired 2-sided Student's t-test
	mIFNb	51.1472	56.2851	52.577	39.9363	61.6404	63.9417	53.8368			173.718	95.0427	172.337	257.689	212.505	635.489	150.597	274.876	258.722					Below threshold?	P value	Mean of B6 WT	Mean of Sting1-/-	Difference	SE of difference	t ratio	df
																							Pan-mIFNa	Yes	0.00595759	54.19	247.9	-193.7	52.32	3.702	8.052
Figure 6b.
		SPF																						GF																								Unpaired 2-sided Student's t-test
	Pan-mIFNa	2148.72	2136.11	2701.92	1261.31			256.42	852.58	1563.87	1603.62	934.15	1118.2	1067.53	0	27.6	619.6	990.95	315.13	866.29	516.55			4593.86	3351.58	3302.48	2569.5	1813.69	2143.12	1672.93	1373.01	20.57				2232.67	959.72	2966.91	985.71	2141.72	2799.17	716.27	1223.12	1114.68	810.96
																																																	Pan-mIFNa
Figure 6c.
		SPF										GF												Unpaired 2-sided Student's t-test
	Spleen pan-mIFNa	3.08	2.79	2.65	2.93		1.78	2.52	2.98	2.47	3.09	6.39	18.03	7.85	10.51	9.15	3.6	1.78	1.16	1.8	1.32					Below threshold?	P value	Mean of SPF	Mean of GF	Difference	SE of difference	t ratio	df
																									Spleen pan-mIFNa	No	0.0748565	2.699	6.159	-3.46	1.721	2.011	9.116
		SPF										GF												Unpaired 2-sided Student's t-test
	BM pan-mIFNa						100.97	136.65	161.17	141.21	153.6						255.78	219.94	215.8	184.51	225.34					Below threshold?	P value	Mean of SPF	Mean of GF	Difference	SE of difference	t ratio	df
																									BM pan-mIFNa	Yes	0.000753161	138.7	220.3	-81.55	15.41	5.294	7.936
Figure 6d.
		SPF										GF												Unpaired 2-sided Student's t-test
	Spleen pan-mIFNa	0.84	1.01	1.06	0.95		0.48	0.4	0.28	0.21	0.37	1.04	2.74	2.39	1.56	3.19	1.81	0.65	0.47	0.89	0.86					Below threshold?	P value	Mean of SPF	Mean of GF	Difference	SE of difference	t ratio	df
																									Spleen pan-mIFNa	Yes	0.0129512	0.6222	1.56	-0.9378	0.3192	2.937	11.49
		SPF										GF												Unpaired 2-sided Student's t-test
	BM pan-mIFNa						4.84	7.27	11.57	5.86	15.51						44.05	42.78	49.78	26.32	46.68					Below threshold?	P value	Mean of SPF	Mean of GF	Difference	SE of difference	t ratio	df
																									BM pan-mIFNa	Yes	0.000408214	9.01	41.92	-32.91	4.54	7.249	5.799
Figure 6f.
		Blockade					Cold Wash					Washoff							One-way ANOVA of %pDC-A of pDC
	%pDC-C of pDC	0.43	1.02	0.71	0.43	0.14	0.76	0.29	0.58	0.73	0.57	2.58	7.86	9.15	4.93	6.84				Number of families	1
	%pDC-B of pDC	38.2	37	33.3	43.9	42	37.9	39.7	33	44.3	39.3	61.9	87.8	75	80.3	82.1				Number of comparisons per family	3
	%pDC-A of pDC	61	61.8	65.3	55.2	57.5	60.6	59.4	66.3	54.9	59.7	34	3.93	15.9	14.3	9.51				Alpha	0.05
																				Tukey's multiple comparisons test	Mean diff.	95.00% CI of diff.	Below threshold?	Summary	Adjusted P Value
																				Blockade vs. Cold Wash	-0.02	-12.36 to 12.32	No	ns	>0.9999	A-B
																				Blockade vs. Washoff	44.63	32.30 to 56.97	Yes	****	<0.0001	A-C
																				Cold Wash vs. Washoff	44.65	32.32 to 56.99	Yes	****	<0.0001	B-C
																				Test details	Mean 1	Mean 2	Mean diff.	SE of diff.	n1	n2	q	DF
																				Blockade vs. Cold Wash	60.16	60.18	-0.02	4.624	5	5	0.006117	12
																				Blockade vs. Washoff	60.16	15.53	44.63	4.624	5	5	13.65	12
																				Cold Wash vs. Washoff	60.18	15.53	44.65	4.624	5	5	13.66	12
Figure 6h.
		Isotype control					Anti-IFNAR1							Unpaired 2-sided Student's t-test
	Pan-mIFNa	430	231	218	168	153	583	483	757	659	368					Below threshold?	P value	Mean of Isotype control	Mean of Anti-IFNAR1	Difference	SE of difference	t ratio	df
															Pan-mIFNa	Yes	0.00514085	240	570	-330	83.92	3.932	7.346
Figure 6i.
		Uninfected														Ad-Empty														Ad-mIFNα5																One-way ANOVA of %pDC-A of pDC
	%pDC-C of pDC	10.5			11.2	10.6	9.41	9.22																	9.04	7.47	8.53	12	12.5	18	15.3	13.5	11.6	16.3	12.2	9.36	10.4	13.3	41	25.6	25.4	31.9	23.8				Number of families	1
	%pDC-B of pDC	61.6			60.4	64.7	61.7	62.2																	69.1	64.1	68.7	66.1	71.8	82	84.7	86.5	88.4	83.7	87.8	90.5	89.6	86.6	57.2	73.6	74.1	67.9	74.5				Number of comparisons per family	3
	%pDC-A of pDC	24.7			25.8	21.9	25.7	26.4																	20.4	27.2	22	20.2	15.1	0	0	0	0	0	0.05	0.12	0	0	1.47	0.68	0.31	0.17	1.36				Alpha	0.05
																																															Tukey's multiple comparisons test	Mean diff.	95.00% CI of diff.
																																															Uninfected vs. Ad-Empty	3.92	0.5948 to 7.245
																																															Uninfected vs. Ad-mIFNα5	24.6	21.86 to 27.34
																																															Ad-Empty vs. Ad-mIFNα5	20.68	17.94 to 23.42
																																															Test details	Mean 1	Mean 2
																																															Uninfected vs. Ad-Empty	24.9	20.98
																																															Uninfected vs. Ad-mIFNα5	24.9	0.2971
																																															Ad-Empty vs. Ad-mIFNα5	20.98	0.2971
Figure 6j.
		Uninfected									Ad-mIFNα5											Unpaired 2-sided Student's t-test
	Spleen pan-mIFNa	22.51			31.14	30.73	42.19	35.54			0.94	0.59	1.28	2.87	0.53	0	1.22	0.51	0					Below threshold?	P value	Mean of Uninfected	Mean of Ad-mIFNα5	Difference	SE of difference	t ratio	df
																							Spleen pan-mIFNa	Yes	0.000573546	32.42	0.8822	31.54	3.237	9.743	4.066
		Uninfected									Ad-mIFNα5											Unpaired 2-sided Student's t-test
	BM pan-mIFNa	388.55			583.48	491.57	464.11	397.48			7.89	4.36	3.46	18.49	6.34	2.13	9.53	7.73	9.33					Below threshold?	P value	Mean of Uninfected	Mean of Ad-mIFNα5	Difference	SE of difference	t ratio	df
																							BM pan-mIFNa	Yes	0.000204211	465	7.696	457.3	35.5	12.88	4.016
Figure 6k.																						Ratio paired 2-sided Student's t-test
		Baseline									CpG-A													Below threshold?	P value	Mean of log(Baseline)	Mean of log(CpG-A)	Geometric mean of ratios	SEM of log(ratios)	t ratio	df
	Uninfected	0.26	0	0.1	0.05						489.91		2962.85	799.02									Uninfected	Yes	0.00818091	-0.962	3.021	0.0001039	0.3625	10.99	2
	Ad-mIFNα5	141.15	41.62	143.22	51.1	59.7	143.53				90.73	19.58	290.88	92.67	157.66	2809.49							Ad-mIFNα5	No	0.26445	1.928	2.221	0.5089	0.2335	1.256	5
Figure 6l.
		Uninfected control									Control-equivalent									Intermediate									High											One-way ANOVA
	Pan-mIFNa	448.31	759.74	413.16	1576.09	690.99	918.14	880.92	378.43	1339.86	733.78	1315.76	594.09							376.65	268.17	119.67	157.63	302.5	586.78	326.18			231.87	92.93	89.18	73.33	115.62								Number of families	1
																																									Number of comparisons per family	6
																																									Alpha	0.05
																																									Tukey's multiple comparisons test	Mean diff.	95.00% CI of diff.	Below threshold?	Summary	Adjusted P Value
																																									Uninfected control vs. Control-equivalent Sca1 mice	-58.36	-622.2 to 505.4	No	ns	0.9913	A-B
																																									Uninfected control vs. Intermediate Sca1 mice	517.5	91.28 to 943.7	Yes	*	0.0139	A-C
																																									Uninfected control vs. High Sca1 mice	702.3	230.5 to 1174	Yes	**	0.0025	A-D
																																									Control-equivalent Sca1 mice vs. Intermediate Sca1 mice	575.8	-7.753 to 1159	No	ns	0.0539	B-C
																																									Control-equivalent Sca1 mice vs. High Sca1 mice	760.6	143.0 to 1378	Yes	*	0.0125	B-D
																																									Intermediate Sca1 mice vs. High Sca1 mice	184.8	-310.4 to 680.0	No	ns	0.7259	C-D
																																									Test details	Mean 1	Mean 2	Mean diff.	SE of diff.	n1	n2	q	DF
																																									Uninfected control vs. Control-equivalent Sca1 mice	822.8	881.2	-58.36	201.4	9	3	0.4097	20
																																									Uninfected control vs. Intermediate Sca1 mice	822.8	305.4	517.5	152.3	9	7	4.806	20
																																									Uninfected control vs. High Sca1 mice	822.8	120.6	702.3	168.5	9	5	5.893	20
																																									Control-equivalent Sca1 mice vs. Intermediate Sca1 mice	881.2	305.4	575.8	208.5	3	7	3.906	20
																																									Control-equivalent Sca1 mice vs. High Sca1 mice	881.2	120.6	760.6	220.7	3	5	4.875	20
																																									Intermediate Sca1 mice vs. High Sca1 mice	305.4	120.6	184.8	176.9	7	5	1.477	20
[truncated: 8 more columns]

## Sheet: Figure 7
Figure 7a.
		pDC-A															pDC-B															pDC-C															CD11c non-pDC
	Pan-mIFNa	100.045	145.77	445.99				751.76	1268.34	891.45	496.03						74.77	138.525		58.645	229.198		119.75	75.51	96.45	107.21	59.18	191.41	67.8	15.83	14.22	105.035	81.86					103.4	66.57								2.095	1.41	1
		pDC-A															pDC-B															pDC-C															CD11c non-pDC
	mIFNb	19.93	26.83	64.825				93.82	194.07	130.83	621.49						15.705	29.478		13.925	39.52		13.28	9.85	8.89	15.87	8.27	21.43	14.01	15.87	15.87	22.68	18.31					14.74	8.58								0.925	0.1	0.1
		pDC-A															pDC-B															pDC-C															CD11c non-pDC
	mTNFa	11.195	13.345	23.2				83.87	137.92	92.15	57.22						14.295	22.848		9.645	18.418		29.9	29.09	29.9	35.39	19.13	45.49	33.47	7.79	8.31	13.98	16.965					28.27	20.5								0.985	0.765	0.875
		pDC-A															pDC-B															pDC-C															CD11c non-pDC
	mCCL5	4.8	6.975	19.66				64.51	90.29	63.33	40.82						4.8	8.95		3.8	11.53		23.75	13.92	18.83	24.45	9.78	23.75	18.83	3.4	3.4	5.46	5.325					15.32	9.78								10.06	7.405	9.755
Figure 7c.
	%IFNb-YFP+	A	B	tDC			One-way ANOVA
		12.3	20.2	0.57				Number of families	1
			26.8	0.2				Number of comparisons per family	3
		26.5	17	1				Alpha	0.05
		17	31.4	1.06				Tukey's multiple comparisons test	Mean Diff.	95.00% CI of diff.	Below threshold?	Summary	Adjusted P Value
								A vs. B	-4.831	-15.42 to 5.755	No	ns	0.4756	A-B
								A vs. tDC	13.44	2.857 to 24.03	Yes	*	0.013	A-C
		7.16	8.24	1.62				B vs. tDC	18.27	8.180 to 28.37	Yes	***	0.0009	B-C
		9.17	11.9	1.45				Test details	Mean 1	Mean 2	Mean Diff.	SE of diff.	n1	n2	q	DF
								A vs. B	14.43	19.26	-4.831	4.045	5	6	1.689	14
								A vs. tDC	14.43	0.9833	13.44	4.045	5	6	4.7	14
								B vs. tDC	19.26	0.9833	18.27	3.856	6	6	6.701	14
	#IFNb-YFP+ / 10,000 cells	A	B	tDC			One-way ANOVA
		341	53	2.7				Number of families	1
		240	54	14				Number of comparisons per family	3
		1300	160	7.7				Alpha	0.05
								Tukey's multiple comparisons test	Mean Diff.	95.00% CI of diff.	Below threshold?	Summary	Adjusted P Value
		874	147	5.7				A vs. B	489.3	124.0 to 854.7	Yes	**	0.0089	A-B
								A vs. tDC	572.2	206.8 to 937.5	Yes	**	0.0027	A-C
								B vs. tDC	82.85	-282.5 to 448.2	No	ns	0.828	B-C
		302	52	12
		428	83	9.8				Test details	Mean 1	Mean 2	Mean Diff.	SE of diff.	n1	n2	q	DF
								A vs. B	580.8	91.5	489.3	140.7	6	6	4.92	15
								A vs. tDC	580.8	8.65	572.2	140.7	6	6	5.753	15
								B vs. tDC	91.5	8.65	82.85	140.7	6	6	0.833	15
Figure 7d.
	%VSV-GFP+	A	B	tDC			One-way ANOVA
		24	5.2	31.2				Number of families	1
		7.83	3.51	18.8				Number of comparisons per family	3
		8.1	2.06	35.3				Alpha	0.05
		8.6	1.55	16				Tukey's multiple comparisons test	Mean Diff.	95.00% CI of diff.	Below threshold?	Summary	Adjusted P Value
								A vs. B	8.105	1.022 to 15.19	Yes	*	0.0307	A-B
								A vs. tDC	-18.63	-33.90 to -3.361	Yes	*	0.024	A-C
		12.6	5.72	46.3				B vs. tDC	-26.73	-40.45 to -13.01	Yes	**	0.0034	B-C
		11.3	5.76	36.6				Test details	Mean 1	Mean 2	Mean Diff.	SE of diff.	n1	n2	q	DF
								A vs. B	12.07	3.967	8.105	2.177	6	6	5.265	5
								A vs. tDC	12.07	30.7	-18.63	4.692	6	6	5.615	5
								B vs. tDC	3.967	30.7	-26.73	4.216	6	6	8.967	5
	#VSV-GFP+ / 10,000 cells	A	B	tDC			One-way ANOVA
		722	29	149				Number of families	1
		539	27	313				Number of comparisons per family	3
								Alpha	0.05
		460	52	61
								Tukey's multiple comparisons test	Mean Diff.	95.00% CI of diff.	Below threshold?	Summary	Adjusted P Value
		227	7.2	86				A vs. B	468.6	263.9 to 673.3	Yes	**	0.0016	A-B
								A vs. tDC	300.2	87.08 to 513.3	Yes	*	0.0136	A-C
								B vs. tDC	-168.5	-326.5 to -10.45	Yes	*	0.0398	B-C
		530	36	344
								Test details	Mean 1	Mean 2	Mean Diff.	SE of diff.	n1	n2	q	DF
		525	40	249				A vs. B	500.5	31.87	468.6	62.91	6	6	10.53	5
								A vs. tDC	500.5	200.3	300.2	65.49	6	6	6.482	5
								B vs. tDC	31.87	200.3	-168.5	48.56	6	6	4.906	5
Figure 7e.
	pDC-A	pDC-B	pDC-C	tDC	(-) M-CoV			One-way ANOVA
	2259.45	538.314	370.284						Number of families	1
	4126.58	375.313	14.4288						Number of comparisons per family	10
	2338.55	169.367	60.0808						Alpha	0.05
	1511.01	54.994	18.0468
									Tukey's multiple comparisons test	Mean Diff.	95.00% CI of diff.	Below threshold?	Summary	Adjusted P Value
	989.046	456.562		0.2356	0				pDC-A vs. pDC-B	1738	677.5 to 2799	Yes	***	0.0009	A-B
	1033.78	362.421		0.5413	0				pDC-A vs. pDC-C	1927	696.4 to 3158	Yes	**	0.0014	A-C
		175.346		0	0				pDC-A vs. tDC	2043	694.4 to 3391	Yes	**	0.0019	A-D
									pDC-A vs. (-) M-CoV	2043	694.7 to 3391	Yes	**	0.0019	A-E
									pDC-B vs. pDC-C	188.9	-1006 to 1384	No	ns	0.9884	B-C
									pDC-B vs. tDC	304.4	-1012 to 1620	No	ns	0.954	B-D
									pDC-B vs. (-) M-CoV	304.6	-1011 to 1621	No	ns	0.9539	B-E
									pDC-C vs. tDC	115.5	-1341 to 1572	No	ns	0.9992	C-D
									pDC-C vs. (-) M-CoV	115.7	-1341 to 1572	No	ns	0.9992	C-E
									tDC vs. (-) M-CoV	0.259	-1557 to 1557	No	ns	>0.9999	D-E
									Test details	Mean 1	Mean 2	Mean Diff.	SE of diff.	n1	n2	q	DF
									pDC-A vs. pDC-B	2043	304.6	1738	350.9	6	7	7.007	18
									pDC-A vs. pDC-C	2043	115.7	1927	407.1	6	4	6.696	18
									pDC-A vs. tDC	2043	0.259	2043	445.9	6	3	6.478	18
									pDC-A vs. (-) M-CoV	2043	0	2043	445.9	6	3	6.479	18
									pDC-B vs. pDC-C	304.6	115.7	188.9	395.3	7	4	0.6759	18
									pDC-B vs. tDC	304.6	0.259	304.4	435.2	7	3	0.9891	18
									pDC-B vs. (-) M-CoV	304.6	0	304.6	435.2	7	3	0.9899	18
									pDC-C vs. tDC	115.7	0.259	115.5	481.7	4	3	0.339	18
									pDC-C vs. (-) M-CoV	115.7	0	115.7	481.7	4	3	0.3397	18
									tDC vs. (-) M-CoV	0.259	0	0.259	514.9	3	3	0.0007112	18
Figure 7g.
	%IFNb-YFP+	A	B	tDC			One-way ANOVA
		37	33.6	3.06				Number of families	1
								Number of comparisons per family	3
								Alpha	0.05
		11.6	8.18	0.27
		7.86	5.85	0.22				Tukey's multiple comparisons test	Mean Diff.	95.00% CI of diff.	Below threshold?	Summary	Adjusted P Value
								A vs. B	2.446	-13.26 to 18.15	No	ns	0.9099	A-B
		22.9	21.1	0.24				A vs. tDC	19.68	3.977 to 35.38	Yes	*	0.015	A-C
		23.1	21.5	0.27				B vs. tDC	17.23	1.531 to 32.94	Yes	*	0.0315	B-C
								Test details	Mean 1	Mean 2	Mean Diff.	SE of diff.	n1	n2	q	DF
								A vs. B	20.49	18.05	2.446	5.886	5	5	0.5877	12
								A vs. tDC	20.49	0.812	19.68	5.886	5	5	4.729	12
								B vs. tDC	18.05	0.812	17.23	5.886	5	5	4.141	12
	#IFNb-YFP+ / 10,000 cells	A	B	tDC			One-way ANOVA
		1630	450	24				Number of families	1
								Number of comparisons per family	3
		433	116	5.3				Alpha	0.05
		304	87	5.5
								Tukey's multiple comparisons test	Mean Diff.	95.00% CI of diff.	Below threshold?	Summary	Adjusted P Value
		964	318	5.5				A vs. B	602.2	1.654 to 1203	Yes	*	0.0496	A-B
		938	287	6.7				A vs. tDC	844.4	19.18 to 1670	Yes	*	0.0465	A-C
								B vs. tDC	242.2	12.20 to 472.2	Yes	*	0.0425	B-C
								Test details	Mean 1	Mean 2	Mean Diff.	SE of diff.	n1	n2	q	DF
								A vs. B	853.8	251.6	602.2	168.5	5	5	5.054	4
								A vs. tDC	853.8	9.4	844.4	231.5	5	5	5.157	4
								B vs. tDC	251.6	9.4	242.2	64.53	5	5	5.308	4
Figure 7h.
	%M-CoV-GFP+	A	B	tDC			One-way ANOVA
		4.66	5.41	75.5				Number of families	1
								Number of comparisons per family	3
								Alpha	0.05
		10.6	6.6	35.5
		9.61	5.17	33.7				Tukey's multiple comparisons test	Mean Diff.	95.00% CI of diff.	Below threshold?	Summary	Adjusted P Value
								A vs. B	1.754	-2.471 to 5.979	No	ns	0.3901	A-B
		8.46	9.74	76				A vs. tDC	-50.13	-87.68 to -12.58	Yes	*	0.0194	A-C
		11.9	9.54	75.2				B vs. tDC	-51.89	-85.71 to -18.06	Yes	*	0.0119	B-C
								Test details	Mean 1	Mean 2	Mean Diff.	SE of diff.	n1	n2	q	DF
								A vs. B	9.046	7.292	1.754	1.185	5	5	2.093	4
								A vs. tDC	9.046	59.18	-50.13	10.54	5	5	6.729	4
								B vs. tDC	7.292	59.18	-51.89	9.491	5	5	7.732	4
	#M-CoV-GFP+ / 10,000 cells	A	B	tDC			One-way ANOVA
		205	88	590				Number of families	1
								Number of comparisons per family	3
		393	93	691				Alpha	0.05
		372	77	868
								Tukey's multiple comparisons test	Mean Diff.	95.00% CI of diff.	Below threshold?	Summary	Adjusted P Value
		355	147	1770				A vs. B	255.8	105.2 to 406.4	Yes	**	0.0083	A-B
		486	127	1860				A vs. tDC	-793.6	-1675 to 88.13	No	ns	0.0688	A-C
								B vs. tDC	-1049	-1981 to -117.8	Yes	*	0.0342	B-C
								Test details	Mean 1	Mean 2	Mean Diff.	SE of diff.	n1	n2	q	DF
								A vs. B	362.2	106.4	255.8	42.24	5	5	8.564	4
								A vs. tDC	362.2	1156	-793.6	247.4	5	5	4.536	4
								B vs. tDC	106.4	1156	-1049	261.4	5	5	5.678	4
Figure 7j.
	-	+			Unpaired 2-sided Student's t-test
	0.82	4.15				Table Analyzed	IFN-I Spleen TCF4 transfer (no paired)
		2.25
	0.39	6.95				Column E	-
	0.17	8.21				vs.	vs.
	0.53	5.85				Column D	+
						Unpaired t test
						P value	0.0041
						P value summary	**
						Significantly different (P < 0.05)?	Yes
						One- or two-tailed P value?	Two-tailed
						t, df	t=4.192, df=7
						How big is the difference?
						Mean of column D	5.482
						Mean of column E	0.4775
						Difference between means (E - D) ± SEM	-5.005 ± 1.194
						95% confidence interval	-7.828 to -2.181
						R squared (eta squared)	0.7151
						F test to compare variances
						F, DFn, Dfd	74.07, 4, 3
						P value	0.005
						P value summary	**
						Significantly different (P < 0.05)?	Yes
						Data analyzed
						Sample size, column D	5
						Sample size, column E	4
Figure 7k.
	A	B	tDC	Mock transfer			One-way ANOVA
	4.23	3.21	3.35	2.05				Number of families	1
	3.7	1.65	1.71	1.28				Number of comparisons per family	3
	3.12	1.52		1.89				Alpha	0.05
	2.32	0.95	0.28	0.48
	4.45	2.05	1.55	1.55				Tukey's multiple comparisons test	Mean diff.	95.00% CI of diff.	Below threshold?	Summary	Adjusted P Value
								A vs. B	1.688	0.01146 to 3.365	Yes	*	0.0485	A-B
								A vs. tDC	1.842	0.06327 to 3.620	Yes	*	0.0424	A-C
								B vs. tDC	0.1535	-1.625 to 1.932	No	ns	0.9706	B-C
								Test details	Mean 1	Mean 2	Mean diff.	SE of diff.	n1	n2	q	DF
								A vs. B	3.564	1.876	1.688	0.6207	5	5	3.846	11
								A vs. tDC	3.564	1.723	1.842	0.6584	5	4	3.955	11
								B vs. tDC	1.876	1.723	0.1535	0.6584	5	4	0.3297	11
[truncated: 14 more columns]

## Sheet: Figure 8
Figure 8b.
	Untreated	A	B	tDC			Paired one-way ANOVA
								Number of families	1
		42.1	88.1	72.4				Number of comparisons per family	3
		37.8	84.4	68.1				Alpha	0.05
		36.6	89.2	72.1				Tukey's multiple comparisons test	Mean Diff.	95.00% CI of diff.	Below threshold?	Summary	Adjusted P Value
		35.7	81.4	64.9				A vs. B	-47.23	-52.81 to -41.66	Yes	****	<0.0001	A-B
								A vs. tDC	-34.05	-41.46 to -26.64	Yes	****	<0.0001	A-C
		38.1	89.5	82.2				B vs. tDC	13.18	6.521 to 19.85	Yes	**	0.0031	B-C
		48.8	89.9	83.7
								Test details	Mean 1	Mean 2	Mean Diff.	SE of diff.	n1	n2	q	DF
								A vs. B	39.85	87.08	-47.23	1.713	6	6	38.99	5
								A vs. tDC	39.85	73.9	-34.05	2.277	6	6	21.15	5
								B vs. tDC	87.08	73.9	13.18	2.048	6	6	9.106	5
	M-CoV	A	B	tDC			Paired one-way ANOVA
		34.6	85.7	66.8				Number of families	1
								Number of comparisons per family	3
		33.7	77.7	61.4				Alpha	0.05
		41	86.2	70.2				Tukey's multiple comparisons test	Mean Diff.	95.00% CI of diff.	Below threshold?	Summary	Adjusted P Value
								A vs. B	-46.77	-59.69 to -33.84	Yes	**	0.0036	A-B
								A vs. tDC	-29.7	-37.49 to -21.91	Yes	**	0.0031	A-C
								B vs. tDC	17.07	11.64 to 22.49	Yes	**	0.0051	B-C
								Test details	Mean 1	Mean 2	Mean Diff.	SE of diff.	n1	n2	q	DF
								A vs. B	36.43	83.2	-46.77	2.194	3	3	30.14	2
								A vs. tDC	36.43	66.13	-29.7	1.323	3	3	31.75	2
								B vs. tDC	83.2	66.13	17.07	0.9207	3	3	26.21	2
Figure 8c.
	pDC-A	pDC-B	pDC-C	tDC	cDC1	cDC2	B cell	Neut			Paired one-way ANOVA
	26214	12790	12082	26961	14259	7812	17422	2792				Number of families	1
	22546	10804	10610	23801	12709	7671	16147	3248				Number of comparisons per family	28
	17445	11630	10962	21377	13279	8711	18613	3442				Alpha	0.05
	32760.6	17869.8	15712.2	32162.4	17480.4	9583.2	14899.8	3761.4
												Tukey's multiple comparisons test	Mean diff.	95.00% CI of diff.	Below threshold?	Summary	Adjusted P Value
												Neut vs. B cell	-13460	-19610 to -7309	Yes	****	<0.0001	A-B
												Neut vs. cDC1	-11121	-17272 to -4970	Yes	***	0.0001	A-C
												Neut vs. cDC2	-5133	-11284 to 1017	No	ns	0.1481	A-D
												Neut vs. pDC-A	-21431	-27581 to -15280	Yes	****	<0.0001	A-E
												Neut vs. pDC-B	-9963	-16113 to -3812	Yes	***	0.0005	A-F
												Neut vs. pDC-C	-9031	-15181 to -2880	Yes	**	0.0015	A-G
												Neut vs. tDC	-22765	-28915 to -16614	Yes	****	<0.0001	A-H
												B cell vs. cDC1	2339	-3812 to 8489	No	ns	0.898	B-C
												B cell vs. cDC2	8326	2175 to 14477	Yes	**	0.0037	B-D
												B cell vs. pDC-A	-7971	-14122 to -1820	Yes	**	0.0057	B-E
												B cell vs. pDC-B	3497	-2654 to 9648	No	ns	0.5611	B-F
												B cell vs. pDC-C	4429	-1722 to 10580	No	ns	0.2843	B-G
												B cell vs. tDC	-9305	-15456 to -3154	Yes	**	0.0011	B-H
												cDC1 vs. cDC2	5988	-163.1 to 12138	No	ns	0.06	C-D
												cDC1 vs. pDC-A	-10310	-16460 to -4159	Yes	***	0.0003	C-E
												cDC1 vs. pDC-B	1158	-4992 to 7309	No	ns	0.9979	C-F
												cDC1 vs. pDC-C	2090	-4060 to 8241	No	ns	0.94	C-G
												cDC1 vs. tDC	-11644	-17794 to -5493	Yes	****	<0.0001	C-H
												cDC2 vs. pDC-A	-16297	-22448 to -10146	Yes	****	<0.0001	D-E
												cDC2 vs. pDC-B	-4829	-10980 to 1322	No	ns	0.1986	D-F
												cDC2 vs. pDC-C	-3897	-10048 to 2253	No	ns	0.4315	D-G
												cDC2 vs. tDC	-17631	-23782 to -11480	Yes	****	<0.0001	D-H
												pDC-A vs. pDC-B	11468	5317 to 17619	Yes	****	<0.0001	E-F
												pDC-A vs. pDC-C	12400	6249 to 18551	Yes	****	<0.0001	E-G
												pDC-A vs. tDC	-1334	-7485 to 4817	No	ns	0.995	E-H
												pDC-B vs. pDC-C	931.9	-5219 to 7083	No	ns	0.9995	F-G
												pDC-B vs. tDC	-12802	-18953 to -6651	Yes	****	<0.0001	F-H
												pDC-C vs. tDC	-13734	-19884 to -7583	Yes	****	<0.0001	G-H
												Test details	Mean 1	Mean 2	Mean diff.	SE of diff.	n1	n2	q	DF
												Neut vs. B cell	3311	16770	-13460	1834	4	4	10.38	21
												Neut vs. cDC1	3311	14432	-11121	1834	4	4	8.577	21
												Neut vs. cDC2	3311	8444	-5133	1834	4	4	3.959	21
												Neut vs. pDC-A	3311	24741	-21431	1834	4	4	16.53	21
												Neut vs. pDC-B	3311	13273	-9963	1834	4	4	7.683	21
												Neut vs. pDC-C	3311	12342	-9031	1834	4	4	6.965	21
												Neut vs. tDC	3311	26075	-22765	1834	4	4	17.56	21
												B cell vs. cDC1	16770	14432	2339	1834	4	4	1.804	21
												B cell vs. cDC2	16770	8444	8326	1834	4	4	6.421	21
												B cell vs. pDC-A	16770	24741	-7971	1834	4	4	6.147	21
												B cell vs. pDC-B	16770	13273	3497	1834	4	4	2.697	21
												B cell vs. pDC-C	16770	12342	4429	1834	4	4	3.416	21
												B cell vs. tDC	16770	26075	-9305	1834	4	4	7.176	21
												cDC1 vs. cDC2	14432	8444	5988	1834	4	4	4.618	21
												cDC1 vs. pDC-A	14432	24741	-10310	1834	4	4	7.951	21
												cDC1 vs. pDC-B	14432	13273	1158	1834	4	4	0.8934	21
												cDC1 vs. pDC-C	14432	12342	2090	1834	4	4	1.612	21
												cDC1 vs. tDC	14432	26075	-11644	1834	4	4	8.98	21
												cDC2 vs. pDC-A	8444	24741	-16297	1834	4	4	12.57	21
												cDC2 vs. pDC-B	8444	13273	-4829	1834	4	4	3.724	21
												cDC2 vs. pDC-C	8444	12342	-3897	1834	4	4	3.006	21
												cDC2 vs. tDC	8444	26075	-17631	1834	4	4	13.6	21
												pDC-A vs. pDC-B	24741	13273	11468	1834	4	4	8.844	21
												pDC-A vs. pDC-C	24741	12342	12400	1834	4	4	9.563	21
												pDC-A vs. tDC	24741	26075	-1334	1834	4	4	1.029	21
												pDC-B vs. pDC-C	13273	12342	931.9	1834	4	4	0.7187	21
												pDC-B vs. tDC	13273	26075	-12802	1834	4	4	9.873	21
												pDC-C vs. tDC	12342	26075	-13734	1834	4	4	10.59	21
Figure 8d.
	pDC-A	-	+			Paired 2-sided Student's t-test
		20.1	22.1				Column B	+
		19	18.5				vs.	vs.
		43.9	36.6				Column A	-
		50.2	46.9
							Paired t test
							P value	0.3368
							P value summary	ns
							Significantly different (P < 0.05)?	No
							One- or two-tailed P value?	Two-tailed
							t, df	t=1.141, df=3
							Number of pairs	4
							How big is the difference?
							Mean of differences (B - A)	-2.275
							SD of differences	3.989
							SEM of differences	1.994
							95% confidence interval	-8.622 to 4.072
							R squared (partial eta squared)	0.3025
							How effective was the pairing?
							Correlation coefficient (r)	0.9827
							P value (one tailed)	0.0087
							P value summary	**
							Was the pairing significantly effective?	Yes
	pDC-B	-	+			Paired 2-sided Student's t-test
		81.1	75.4				Column B	+
		76.8	70.9				vs.	vs.
		92.2	81.3				Column A	-
		89.6	80.6
							Paired t test
							P value	0.0083
							P value summary	**
							Significantly different (P < 0.05)?	Yes
							One- or two-tailed P value?	Two-tailed
							t, df	t=6.251, df=3
							Number of pairs	4
							How big is the difference?
							Mean of differences (B - A)	-7.875
							SD of differences	2.52
							SEM of differences	1.26
							95% confidence interval	-11.88 to -3.866
							R squared (partial eta squared)	0.9287
							How effective was the pairing?
							Correlation coefficient (r)	0.9866
							P value (one tailed)	0.0067
							P value summary	**
							Was the pairing significantly effective?	Yes
	tDC	-	+			Paired 2-sided Student's t-test
		63.1	23.1				Column B	+
		64.8	48.6				vs.	vs.
		73.6	58.8				Column A	-
		71.3	39.8
							Paired t test
							P value	0.0247
							P value summary	*
							Significantly different (P < 0.05)?	Yes
							One- or two-tailed P value?	Two-tailed
							t, df	t=4.198, df=3
							Number of pairs	4
							How big is the difference?
							Mean of differences (B - A)	-25.63
							SD of differences	12.21
							SEM of differences	6.104
							95% confidence interval	-45.05 to -6.198
							R squared (partial eta squared)	0.8545
							How effective was the pairing?
							Correlation coefficient (r)	0.6895
							P value (one tailed)	0.1552
							P value summary	ns
							Was the pairing significantly effective?	No
Figure 8e.
	pDC-A	-	+			Paired 2-sided Student's t-test
		20.1	83.7				Column B	+
		19	78.8				vs.	vs.
		43.9	94				Column A	-
		50.2	91
							Paired t test
							P value	0.0019
							P value summary	**
							Significantly different (P < 0.05)?	Yes
							One- or two-tailed P value?	Two-tailed
							t, df	t=10.46, df=3
							Number of pairs	4
							How big is the difference?
							Mean of differences (B - A)	53.58
							SD of differences	10.24
							SEM of differences	5.12
							95% confidence interval	37.28 to 69.87
							R squared (partial eta squared)	0.9733
							How effective was the pairing?
							Correlation coefficient (r)	0.9078
							P value (one tailed)	0.0461
							P value summary	*
							Was the pairing significantly effective?	Yes
	pDC-B	-	+			Paired 2-sided Student's t-test
		81.1	95.9				Column B	+
		76.8	93.5				vs.	vs.
		92.2	96.8				Column A	-
		89.6	94.3
							Paired t test
							P value	0.0509
							P value summary	ns
							Significantly different (P < 0.05)?	No
							One- or two-tailed P value?	Two-tailed
							t, df	t=3.160, df=3
							Number of pairs	4
							How big is the difference?
							Mean of differences (B - A)	10.2
							SD of differences	6.455
							SEM of differences	3.228
							95% confidence interval	-0.07212 to 20.47
							R squared (partial eta squared)	0.769
							How effective was the pairing?
							Correlation coefficient (r)	0.5742
							P value (one tailed)	0.2129
							P value summary	ns
							Was the pairing significantly effective?	No
	tDC	-	+			Paired 2-sided Student's t-test
		63.1	84.1				Column B	+
		64.8	81.9				vs.	vs.
		73.6	83.4				Column A	-
		71.3	85.7
							Paired t test
							P value	0.007
							P value summary	**
							Significantly different (P < 0.05)?	Yes
							One- or two-tailed P value?	Two-tailed
							t, df	t=6.617, df=3
							Number of pairs	4
							How big is the difference?
							Mean of differences (B - A)	15.58
							SD of differences	4.708
							SEM of differences	2.354
							95% confidence interval	8.084 to 23.07
							R squared (partial eta squared)	0.9359
							How effective was the pairing?
							Correlation coefficient (r)	0.3627
							P value (one tailed)	0.3186
							P value summary	ns
							Was the pairing significantly effective?	No

## Sheet: Extended Data Fig 1
N/A

## Sheet: Extended Data Fig 2
Extended Data Fig 2d.
		1Ma	2Ma	3Ma	4Ma
	Total	54.4784	40.0824	2.83116	2.6081
	1Mt	26.8223	72.2665	0.911162	0
	2Mt	70.8321	25.1656	4.0023	0
	3Mt	62.4665	34.3164	2.41287	0.80429
	4Mt	4.86726	28.7611	0.442478	65.9292

[truncated: 5 more sheets: Extended Data Fig 3, Extended Data Fig 4, Extended Data Fig 5, Extended Data Fig 6, Extended Data Fig 7]
