# Supplementary material for: Tonic type I interferon signaling optimizes the antiviral function of plasmacytoid dendritic cells
Source: Nat Immunol. 2025 Oct 14;26(11):1946–61. doi: 10.1038/s41590-025-02279-4 (PMC12662804; doi:10.1038/s41590-025-02279-4)
Supplement: Supplementary file 7 — Raw image files (JPEG) for Fig. 2g,h. [file 41590_2025_2279_MOESM7_ESM.zip]

Archive with 72 entries (67 files):
- Pucella-Fig2-RawImages/
- __MACOSX/._Pucella-Fig2-RawImages
- Pucella-Fig2-RawImages/20230710_HIPC_LN_I.3_D321_LLN/
- __MACOSX/Pucella-Fig2-RawImages/._20230710_HIPC_LN_I.3_D321_LLN
- Pucella-Fig2-RawImages/.DS_Store
- __MACOSX/Pucella-Fig2-RawImages/._.DS_Store
- Pucella-Fig2-RawImages/20230507_HIPC_LN_II.5/
- __MACOSX/Pucella-Fig2-RawImages/._20230507_HIPC_LN_II.5
- Pucella-Fig2-RawImages/20230714_HIPC_LN_I.6_D319_ILN/
- __MACOSX/Pucella-Fig2-RawImages/._20230714_HIPC_LN_I.6_D319_ILN
- Pucella-Fig2-RawImages/20230814_HIPC_LN_II2_D437_PLN/
- __MACOSX/Pucella-Fig2-RawImages/._20230814_HIPC_LN_II2_D437_PLN
- Pucella-Fig2-RawImages/20230710_HIPC_LN_I.3_D321_LLN/D321_LLN_MX1yellow.jpg
- __MACOSX/Pucella-Fig2-RawImages/20230710_HIPC_LN_I.3_D321_LLN/._D321_LLN_MX1yellow.jpg
- Pucella-Fig2-RawImages/20230710_HIPC_LN_I.3_D321_LLN/II_D321_LLN_TCF4cyan.jpg
- __MACOSX/Pucella-Fig2-RawImages/20230710_HIPC_LN_I.3_D321_LLN/._II_D321_LLN_TCF4cyan.jpg
- Pucella-Fig2-RawImages/20230710_HIPC_LN_I.3_D321_LLN/III_D321_LLN_MX1yellow.jpg
- __MACOSX/Pucella-Fig2-RawImages/20230710_HIPC_LN_I.3_D321_LLN/._III_D321_LLN_MX1yellow.jpg
- Pucella-Fig2-RawImages/20230710_HIPC_LN_I.3_D321_LLN/II_D321_LLN_MX1yellow_TCF4cyan_IRF8magenta.jpg
- __MACOSX/Pucella-Fig2-RawImages/20230710_HIPC_LN_I.3_D321_LLN/._II_D321_LLN_MX1yellow_TCF4cyan_IRF8magenta.jpg
- Pucella-Fig2-RawImages/20230710_HIPC_LN_I.3_D321_LLN/III_D321_LLN_TCF4cyan.jpg
- __MACOSX/Pucella-Fig2-RawImages/20230710_HIPC_LN_I.3_D321_LLN/._III_D321_LLN_TCF4cyan.jpg
- Pucella-Fig2-RawImages/20230710_HIPC_LN_I.3_D321_LLN/D321_LLN_MX1yellow_TCF4cyan_IRF8magenta.jpg
- __MACOSX/Pucella-Fig2-RawImages/20230710_HIPC_LN_I.3_D321_LLN/._D321_LLN_MX1yellow_TCF4cyan_IRF8magenta.jpg
- Pucella-Fig2-RawImages/20230710_HIPC_LN_I.3_D321_LLN/II_D321_LLN_IRF8magenta.jpg
- __MACOSX/Pucella-Fig2-RawImages/20230710_HIPC_LN_I.3_D321_LLN/._II_D321_LLN_IRF8magenta.jpg
- Pucella-Fig2-RawImages/20230710_HIPC_LN_I.3_D321_LLN/III_D321_LLN_IRF8magenta.jpg
- __MACOSX/Pucella-Fig2-RawImages/20230710_HIPC_LN_I.3_D321_LLN/._III_D321_LLN_IRF8magenta.jpg
- Pucella-Fig2-RawImages/20230710_HIPC_LN_I.3_D321_LLN/III_D321_LLN_MX1yellow_TCF4cyan_IRF8magenta.jpg
- __MACOSX/Pucella-Fig2-RawImages/20230710_HIPC_LN_I.3_D321_LLN/._III_D321_LLN_MX1yellow_TCF4cyan_IRF8magenta.jpg
- Pucella-Fig2-RawImages/20230710_HIPC_LN_I.3_D321_LLN/II_D321_LLN_MX1yellow.jpg
- __MACOSX/Pucella-Fig2-RawImages/20230710_HIPC_LN_I.3_D321_LLN/._II_D321_LLN_MX1yellow.jpg
- Pucella-Fig2-RawImages/20230710_HIPC_LN_I.3_D321_LLN/D321_LLN_TCF4cyan.jpg
- __MACOSX/Pucella-Fig2-RawImages/20230710_HIPC_LN_I.3_D321_LLN/._D321_LLN_TCF4cyan.jpg
- Pucella-Fig2-RawImages/20230710_HIPC_LN_I.3_D321_LLN/D321_LLN_IRF8magenta.jpg
- __MACOSX/Pucella-Fig2-RawImages/20230710_HIPC_LN_I.3_D321_LLN/._D321_LLN_IRF8magenta.jpg
- Pucella-Fig2-RawImages/20230710_HIPC_LN_I.3_D321_LLN/D321_LLN_MX1yellow_TCF4cyan.jpg
- __MACOSX/Pucella-Fig2-RawImages/20230710_HIPC_LN_I.3_D321_LLN/._D321_LLN_MX1yellow_TCF4cyan.jpg
- Pucella-Fig2-RawImages/20230507_HIPC_LN_II.5/LN_MX1yellow_TCF4cyan_IRF8magenta.jpg
- __MACOSX/Pucella-Fig2-RawImages/20230507_HIPC_LN_II.5/._LN_MX1yellow_TCF4cyan_IRF8magenta.jpg
- Pucella-Fig2-RawImages/20230507_HIPC_LN_II.5/LN_MX1yellow.jpg
- __MACOSX/Pucella-Fig2-RawImages/20230507_HIPC_LN_II.5/._LN_MX1yellow.jpg
- Pucella-Fig2-RawImages/20230507_HIPC_LN_II.5/LN_IRF8magenta.jpg
- __MACOSX/Pucella-Fig2-RawImages/20230507_HIPC_LN_II.5/._LN_IRF8magenta.jpg
- Pucella-Fig2-RawImages/20230507_HIPC_LN_II.5/LN_TCF4cyan.jpg
- __MACOSX/Pucella-Fig2-RawImages/20230507_HIPC_LN_II.5/._LN_TCF4cyan.jpg
- Pucella-Fig2-RawImages/20230714_HIPC_LN_I.6_D319_ILN/D319_ILN_IRF8magenta.jpg
- __MACOSX/Pucella-Fig2-RawImages/20230714_HIPC_LN_I.6_D319_ILN/._D319_ILN_IRF8magenta.jpg
- Pucella-Fig2-RawImages/20230714_HIPC_LN_I.6_D319_ILN/D319_ILN_MX1yellow.jpg
- __MACOSX/Pucella-Fig2-RawImages/20230714_HIPC_LN_I.6_D319_ILN/._D319_ILN_MX1yellow.jpg
- Pucella-Fig2-RawImages/20230714_HIPC_LN_I.6_D319_ILN/D319_ILN_MX1yellow_TCF4cyan_IRF8magenta.jpg
- __MACOSX/Pucella-Fig2-RawImages/20230714_HIPC_LN_I.6_D319_ILN/._D319_ILN_MX1yellow_TCF4cyan_IRF8magenta.jpg
- Pucella-Fig2-RawImages/20230714_HIPC_LN_I.6_D319_ILN/D319_ILN_TCF4cyan.jpg
- __MACOSX/Pucella-Fig2-RawImages/20230714_HIPC_LN_I.6_D319_ILN/._D319_ILN_TCF4cyan.jpg
- Pucella-Fig2-RawImages/20230814_HIPC_LN_II2_D437_PLN/20230814_HIPC_LN_II2_D437_PLN_TCF4cyanIRF8magentaMX1yellow.jpg
- __MACOSX/Pucella-Fig2-RawImages/20230814_HIPC_LN_II2_D437_PLN/._20230814_HIPC_LN_II2_D437_PLN_TCF4cyanIRF8magentaMX1yellow.jpg
- Pucella-Fig2-RawImages/20230814_HIPC_LN_II2_D437_PLN/20230814_HIPC_LN_II2_D437_PLN_TCF4cyan_2.jpg
- __MACOSX/Pucella-Fig2-RawImages/20230814_HIPC_LN_II2_D437_PLN/._20230814_HIPC_LN_II2_D437_PLN_TCF4cyan_2.jpg
- Pucella-Fig2-RawImages/20230814_HIPC_LN_II2_D437_PLN/.DS_Store
- __MACOSX/Pucella-Fig2-RawImages/20230814_HIPC_LN_II2_D437_PLN/._.DS_Store
- Pucella-Fig2-RawImages/20230814_HIPC_LN_II2_D437_PLN/20230814_HIPC_LN_II2_D437_PLN_MX1yellow_2.jpg
- __MACOSX/Pucella-Fig2-RawImages/20230814_HIPC_LN_II2_D437_PLN/._20230814_HIPC_LN_II2_D437_PLN_MX1yellow_2.jpg
- Pucella-Fig2-RawImages/20230814_HIPC_LN_II2_D437_PLN/20230814_HIPC_LN_II2_D437_PLN_IRF8magenta_2.jpg
- __MACOSX/Pucella-Fig2-RawImages/20230814_HIPC_LN_II2_D437_PLN/._20230814_HIPC_LN_II2_D437_PLN_IRF8magenta_2.jpg
- Pucella-Fig2-RawImages/20230814_HIPC_LN_II2_D437_PLN/20230814_HIPC_LN_II2_D437_PLN_MX1yellow.jpg
- __MACOSX/Pucella-Fig2-RawImages/20230814_HIPC_LN_II2_D437_PLN/._20230814_HIPC_LN_II2_D437_PLN_MX1yellow.jpg
- Pucella-Fig2-RawImages/20230814_HIPC_LN_II2_D437_PLN/20230814_HIPC_LN_II2_D437_PLN_TCF4cyan.jpg
- __MACOSX/Pucella-Fig2-RawImages/20230814_HIPC_LN_II2_D437_PLN/._20230814_HIPC_LN_II2_D437_PLN_TCF4cyan.jpg
- Pucella-Fig2-RawImages/20230814_HIPC_LN_II2_D437_PLN/20230814_HIPC_LN_II2_D437_PLN_IRF8magenta.jpg
- __MACOSX/Pucella-Fig2-RawImages/20230814_HIPC_LN_II2_D437_PLN/._20230814_HIPC_LN_II2_D437_PLN_IRF8magenta.jpg
- Pucella-Fig2-RawImages/20230814_HIPC_LN_II2_D437_PLN/20230814_HIPCLN_II2_D437_PLN_TCF4cyanIRF8magentaMX1yellow_2.jpg
- __MACOSX/Pucella-Fig2-RawImages/20230814_HIPC_LN_II2_D437_PLN/._20230814_HIPCLN_II2_D437_PLN_TCF4cyanIRF8magentaMX1yellow_2.jpg
